# Supplementary material for: The Way Humans Behave Modulates the Emotional State of Piglets
Source: PLoS One. 2015 Aug 5;10(8):e0133408. doi: 10.1371/journal.pone.0133408 (PMC4526664; doi:10.1371/journal.pone.0133408)
Supplement: S1 File — (XLSX). (XLSX) [file pone.0133408.s001.xlsx]

## Sheet: Tables_legends
Legends
Table 1: Last_training_sessions
Table used to analyse responses of piglets during the three last sessions of training
item	definition	supplementary information
treatment	treatment applied to piglets	gentle, rough, minimal
id_pig	piglet's identity
group	group of piglet	1 to 18
training_level	training level	l1, l2, l3, l4
session	number of sessions	1, 2, 3
trial	trial number	1, 2, 3, 4, 5, 6
cue	type of trained or ambiguous cue	cp, cn (trained positive and negative cues), ap, am, an (ambiguous cues)
app	approach and make contact with the trough	1, 0
lat_contact	latency to make contact with the trough
pct_time_ext	percentage of time out of the apparatus
pct_time_app	percentage of time inside the apparatus
pct_time_contact	percentage of time in contact with the trough
learning_success	learning success	yes, no
training_success	training success	yes, no
trial_success	trial success	yes, no
Table 2: repetition
Table used to evaluate the effect of repeating ambiguous cues two times
item	definition	supplementary information
block	block of experiment number	1, 2
treatment	treatment applied to piglets	gentle, rough, minimal
observer	presence of the human observer or not	yes, no
id_pig	piglet's identity
group	group of piglet	1 to 18
session	number of sessions	1, 2, 3
trial	trial number	1, 2, 3, 4, 5, 6
repetition	number of repetition of the ambiguous cue	1, 2
cue	type of ambiguous cue	ap, am, an
app	approach and make contact with the trough	1, 0
lat_contact	latency to make contact with the trough
pct_time_app	total percentage of time inside the apparatus
pct_time_contact	percentage of time in contact with the trough
Table 3: CBT_1
Table used to investigate the influence of treatment and observer on the approach and latency to approach cues
item	definition	supplementary information
block	block of experiment number	1, 2
treatment	treatment applied to piglets	gentle, rough, minimal
observer	presence of the human observer or not	yes, no
id_pig	piglet's identity
group	group of piglet	1 to 18
session	number of sessions	1, 2, 3
trial	trial number	1, 2, 3, 4, 5, 6
cue	type of trained or ambiguous cue	cp, cn (trained positive and negative cues), ap, am, an (ambiguous cues)
cue_freq	frequency of the cue	1, 3, 4, 5, 7
cue_rep	number of repetitions	4, 8,12, 16, 20
app	approach and make contact with the trough	1, 0
lat_contact	latency to make contact with the trough
Table 4: CBT_2
Table used to investigate the influence of treatment and observer on the percentage of time spent inside the apparatus and in contact with the trough
item	definition	supplementary information
block	block of experiment number	1, 2
treatment	treatment applied to piglets	gentle, rough, minimal
observer	presence of the human observer or not	yes, no
id_pig	piglet's identity
group	group of piglet	1 to 18
session	number of sessions	1, 2, 3
trial	trial number	1, 2, 3, 4, 5, 6
cue	type of trained or ambiguous cue	cp, cn (trained positive and negative cues), ap, am, an (ambiguous cues)
cue_freq	frequency of the cue	1, 3, 4, 5, 7
app	approach and make contact with the trough	1, 0
pct_time_app	total percentage of time inside the apparatus
pct_time_contact	percentage of time in contact with the trough

## Sheet: Last_training_sessions
treatment	id_pig	group	training_level	session	trial	cue	app	lat_contact	pct_time_ext	pct_time_app	pct_time_contact	learning_success	training_success	trial_success
rough	b1	1	l4	1	1	cp	1	2	2.85714	97.1429	94.2857	yes	no	yes
rough	b1	1	l4	1	2	cn	0		94.2857	5.71429	0	yes	no	yes
rough	b1	1	l4	1	3	cp	1	2	40	60	48.5714	yes	no	yes
rough	b1	1	l4	1	4	cn	0		77.1429	22.8571	0	yes	no	yes
rough	b1	1	l4	1	5	cn	1	2	88.5714	11.4286	5.71429	yes	no	no
rough	b1	1	l4	1	6	cn	1	2	60	40	34.2857	yes	no	no
rough	b1	1	l4	2	1	cp	1	2	2.85714	97.1429	31.4286	yes	yes	yes
rough	b1	1	l4	2	2	cn	0		88.5714	11.4286	0	yes	yes	yes
rough	b1	1	l4	2	3	cp	1	3	5.71429	94.2857	48.5714	yes	yes	yes
rough	b1	1	l4	2	4	cn	0		100	0	0	yes	yes	yes
rough	b1	1	l4	2	5	cp	1	3	25.7143	74.2857	22.8571	yes	yes	yes
rough	b1	1	l4	2	6	cn	0		100	0	0	yes	yes	yes
rough	b1	1	l4	3	1	cp	1	2	17.1429	82.8571	54.2857	yes	yes	yes
rough	b1	1	l4	3	2	cp	1	3	40	60	40	yes	yes	yes
rough	b1	1	l4	3	3	cn	0		97.1429	2.85714	0	yes	yes	yes
rough	b1	1	l4	3	4	cn	0		100	0	0	yes	yes	yes
rough	b1	1	l4	3	5	cp	1	2	34.2857	65.7143	54.2857	yes	yes	yes
rough	b1	1	l4	3	6	cn	0		100	0	0	yes	yes	yes
gentle	b10	10	l4	1	1	cp	1	2	2.85714	97.1429	54.2857	no	no	yes
gentle	b10	10	l4	1	2	cn	0		100	0	0	no	no	yes
gentle	b10	10	l4	1	3	cn	1	1	48.5714	51.4286	8.57143	no	no	no
gentle	b10	10	l4	1	4	cp	1	4	2.85714	97.1429	25.7143	no	no	yes
gentle	b10	10	l4	1	5	cp	1	1	57.1429	42.8571	28.5714	no	no	yes
gentle	b10	10	l4	1	6	cn	1	9	74.2857	25.7143	8.57143	no	no	no
gentle	b10	10	l4	2	1	cp	1	2	2.85714	97.1429	57.1429	no	no	yes
gentle	b10	10	l4	2	2	cn	1	2	22.8571	77.1429	8.57143	no	no	no
gentle	b10	10	l4	2	3	cp	1	2	2.85714	97.1429	94.2857	no	no	yes
gentle	b10	10	l4	2	4	cn	1	10	40	60	20	no	no	no
gentle	b10	10	l4	2	5	cn	1	11	57.1429	42.8571	20	no	no	no
gentle	b10	10	l4	2	6	cp	1	3	2.85714	97.1429	91.4286	no	no	yes
gentle	b10	10	l4	3	1	cp	1	2	2.85714	97.1429	94.2857	no	no	yes
gentle	b10	10	l4	3	2	cp	1	19	48.5714	51.4286	45.7143	no	no	yes
gentle	b10	10	l4	3	3	cn	1	9	31.25	68.75	28.125	no	no	no
gentle	b10	10	l4	3	4	cn	1	2	14.2857	85.7143	14.2857	no	no	no
gentle	b10	10	l4	3	5	cp	1	2	0	100	82.8571	no	no	yes
gentle	b10	10	l4	3	6	cn	1	7	10.3448	89.6552	37.931	no	no	no
gentle	b11	11	l3	1	1	cp	0		97.1429	2.85714	0	no	yes	no
gentle	b11	11	l3	1	3	cn	0		100	0	0	no	yes	yes
gentle	b11	11	l3	1	4	cp	1	19	57.1429	42.8571	22.8571	no	yes	yes
gentle	b11	11	l3	1	5	cn	0		100	0	0	no	yes	yes
gentle	b11	11	l3	2	1	cp	1	2	54.2857	45.7143	20	no	no	yes
gentle	b11	11	l3	2	2	cp	0		88.5714	11.4286	0	no	no	no
gentle	b11	11	l3	2	3	cn	0		100	0	0	no	no	yes
gentle	b11	11	l3	2	4	cp	0		100	0	0	no	no	no
gentle	b11	11	l3	2	5	cn	0		100	0	0	no	no	yes
gentle	b11	11	l3	2	6	cp	0		100	0	0	no	no	no
gentle	b11	11	l3	3	1	cp	1	25	68.5714	31.4286	28.5714	no	no	yes
gentle	b11	11	l3	3	2	cn	1	27	88.5714	11.4286	2.85714	no	no	no
gentle	b11	11	l3	3	3	cp	0		100	0	0	no	no	no
gentle	b11	11	l3	3	4	cp	0		100	0	0	no	no	no
gentle	b11	11	l3	3	5	cp	0		100	0	0	no	no	no
gentle	b11	11	l3	3	6	cn	0		100	0	0	no	no	yes
gentle	b12	12	l3	1	1	cp	1	3	8.57143	91.4286	57.1429	no	yes	yes
gentle	b12	12	l3	1	2	cp	0		97.1429	2.85714	0	no	yes	no
gentle	b12	12	l3	1	3	cn	0		100	0	0	no	yes	yes
gentle	b12	12	l3	1	4	cp	1	30	74.2857	25.7143	14.2857	no	yes	yes
gentle	b12	12	l3	1	5	cn	0		100	0	0	no	yes	yes
gentle	b12	12	l3	1	6	cp	1	1	54.2857	45.7143	37.1429	no	yes	yes
gentle	b12	12	l4	2	1	cp	1	2	42.8571	57.1429	28.5714	no	no	yes
gentle	b12	12	l4	2	2	cn	0		100	0	0	no	no	yes
gentle	b12	12	l4	2	3	cp	0		68.5714	31.4286	0	no	no	no
gentle	b12	12	l4	2	4	cn	0		100	0	0	no	no	yes
gentle	b12	12	l4	2	5	cn	0		100	0	0	no	no	yes
gentle	b12	12	l4	2	6	cp	0		100	0	0	no	no	no
gentle	b12	12	l4	3	1	cp	1	2	2.85714	97.1429	31.4286	no	no	yes
gentle	b12	12	l4	3	2	cp	0		100	0	0	no	no	no
gentle	b12	12	l4	3	3	cn	0		100	0	0	no	no	yes
gentle	b12	12	l4	3	4	cn	1	2	82.8571	17.1429	11.4286	no	no	no
gentle	b12	12	l4	3	5	cp	0		100	0	0	no	no	no
gentle	b12	12	l4	3	6	cn	0		100	0	0	no	no	yes
minimal	b13	13	l4	1	1	cp	1	5	22.8571	77.1429	31.4286	no	no	yes
minimal	b13	13	l4	1	2	cp	0		100	0	0	no	no	no
minimal	b13	13	l4	1	3	cn	1	31	88.5714	11.4286	5.71429	no	no	no
minimal	b13	13	l4	1	4	cp	0		100	0	0	no	no	no
minimal	b13	13	l4	1	5	cn	0		100	0	0	no	no	yes
minimal	b13	13	l4	1	6	cn	0		100	0	0	no	no	yes
minimal	b13	13	l4	2	1	cp	1	2	20	80	34.2857	no	no	yes
minimal	b13	13	l4	2	2	cn	0		100	0	0	no	no	yes
minimal	b13	13	l4	2	3	cp	0		100	0	0	no	no	no
minimal	b13	13	l4	2	4	cp	0		100	0	0	no	no	no
minimal	b13	13	l4	2	5	cn	0		100	0	0	no	no	yes
minimal	b13	13	l4	2	6	cn	0		100	0	0	no	no	yes
minimal	b13	13	l4	3	1	cp	1	2	45.7143	54.2857	37.1429	no	no	yes
minimal	b13	13	l4	3	2	cn	0		100	0	0	no	no	yes
minimal	b13	13	l4	3	3	cn	0		88.5714	11.4286	0	no	no	yes
minimal	b13	13	l4	3	4	cp	0		82.8571	17.1429	0	no	no	no
minimal	b13	13	l4	3	5	cn	0		100	0	0	no	no	yes
minimal	b13	13	l4	3	6	cp	0		94.2857	5.71429	0	no	no	no
minimal	b14	14	l4	1	1	cp	1	2	48.5714	51.4286	31.4286	yes	no	yes
minimal	b14	14	l4	1	2	cp	0		100	0	0	yes	no	no
minimal	b14	14	l4	1	3	cn	0		100	0	0	yes	no	yes
minimal	b14	14	l4	1	4	cn	0		100	0	0	yes	no	yes
minimal	b14	14	l4	1	5	cp	0		100	0	0	yes	no	no
minimal	b14	14	l4	1	6	cn	0		100	0	0	yes	no	yes
minimal	b14	14	l4	2	1	cp	1	2	2.85714	97.1429	94.2857	yes	yes	yes
minimal	b14	14	l4	2	2	cp	1	3	5.71429	94.2857	91.4286	yes	yes	yes
minimal	b14	14	l4	2	3	cn	1	2	82.8571	17.1429	11.4286	yes	yes	no
minimal	b14	14	l4	2	4	cn	0		91.4286	8.57143	0	yes	yes	yes
minimal	b14	14	l4	2	5	cp	1	3	5.71429	94.2857	91.4286	yes	yes	yes
minimal	b14	14	l4	2	6	cn	0		100	0	0	yes	yes	yes
minimal	b14	14	l4	3	1	cp	1	2	2.85714	97.1429	94.2857	yes	yes	yes
minimal	b14	14	l4	3	2	cn	0		91.4286	8.57143	0	yes	yes	yes
minimal	b14	14	l4	3	3	cp	1	5	25.7143	74.2857	42.8571	yes	yes	yes
minimal	b14	14	l4	3	4	cn	0		100	0	0	yes	yes	yes
minimal	b14	14	l4	3	5	cn	0		100	0	0	yes	yes	yes
minimal	b14	14	l4	3	6	cp	1	4	48.5714	51.4286	37.1429	yes	yes	yes
minimal	b15	15	l4	1	1	cp	1	3	54.2857	45.7143	25.7143	yes	no	yes
minimal	b15	15	l4	1	2	cn	0		100	0	0	yes	no	yes
minimal	b15	15	l4	1	3	cp	0		100	0	0	yes	no	no
minimal	b15	15	l4	1	4	cn	0		77.1429	22.8571	0	yes	no	yes
minimal	b15	15	l4	1	5	cn	0		100	0	0	yes	no	yes
minimal	b15	15	l4	1	6	cp	0		100	0	0	yes	no	no
minimal	b15	15	l4	2	1	cp	1	2	62.8571	37.1429	28.5714	yes	yes	yes
minimal	b15	15	l4	2	2	cp	1	2	74.2857	25.7143	20	yes	yes	yes
minimal	b15	15	l4	2	3	cn	0		100	0	0	yes	yes	yes
minimal	b15	15	l4	2	4	cp	1	3	65.7143	34.2857	20	yes	yes	yes
minimal	b15	15	l4	2	5	cn	0		100	0	0	yes	yes	yes
minimal	b15	15	l4	2	6	cn	1	5	88.5714	11.4286	2.85714	yes	yes	no
minimal	b15	15	l4	3	1	cp	1	2	62.8571	37.1429	28.5714	yes	yes	yes
minimal	b15	15	l4	3	2	cn	0		100	0	0	yes	yes	yes
minimal	b15	15	l4	3	3	cn	0		100	0	0	yes	yes	yes
minimal	b15	15	l4	3	4	cp	1	6	31.4286	68.5714	31.4286	yes	yes	yes
minimal	b15	15	l4	3	5	cp	0		100	0	0	yes	yes	no
minimal	b15	15	l4	3	6	cn	0		100	0	0	yes	yes	yes
rough	b16	16	l4	1	1	cp	1	4	51.4286	48.5714	34.2857	yes	no	yes
rough	b16	16	l4	1	2	cn	1	32	91.4286	8.57143	2.85714	yes	no	no
rough	b16	16	l4	1	3	cp	0		100	0	0	yes	no	no
rough	b16	16	l4	1	4	cp	1	4	60	40	28.5714	yes	no	yes
rough	b16	16	l4	1	5	cn	1	1	80	20	11.4286	yes	no	no
rough	b16	16	l4	1	6	cn	0		88.5714	11.4286	0	yes	no	yes
rough	b16	16	l4	2	1	cp	1	2	74.2857	25.7143	20	yes	yes	yes
rough	b16	16	l4	2	2	cn	0		94.2857	5.71429	0	yes	yes	yes
rough	b16	16	l4	2	3	cn	0		100	0	0	yes	yes	yes
rough	b16	16	l4	2	4	cp	1	5	8.57143	91.4286	20	yes	yes	yes
rough	b16	16	l4	2	5	cp	1	2	45.7143	54.2857	48.5714	yes	yes	yes
rough	b16	16	l4	2	6	cn	0		100	0	0	yes	yes	yes
rough	b16	16	l4	3	1	cp	1	4	71.4286	28.5714	20	yes	yes	yes
rough	b16	16	l4	3	2	cn	0		100	0	0	yes	yes	yes
rough	b16	16	l4	3	3	cn	0		100	0	0	yes	yes	yes
rough	b16	16	l4	3	4	cp	0		100	0	0	yes	yes	no
rough	b16	16	l4	3	5	cp	1	2	51.4286	48.5714	28.5714	yes	yes	yes
rough	b16	16	l4	3	6	cn	0		100	0	0	yes	yes	yes
rough	b17	17	l3	1	1	cp	0		100	0	0	no	no	no
rough	b17	17	l3	1	2	cn	0		100	0	0	no	no	yes
rough	b17	17	l3	1	3	cp	0		100	0	0	no	no	no
rough	b17	17	l3	1	4	cn	0		100	0	0	no	no	yes
rough	b17	17	l3	1	5	cp	0		100	0	0	no	no	no
rough	b17	17	l3	1	6	cp	0		100	0	0	no	no	no
rough	b17	17	l3	2	1	cp	1	2	2.85714	97.1429	60	no	no	yes
rough	b17	17	l3	2	2	cn	0		88.5714	11.4286	0	no	no	yes
rough	b17	17	l3	2	3	cp	0		100	0	0	no	no	no
rough	b17	17	l3	2	4	cp	0		100	0	0	no	no	no
rough	b17	17	l3	2	5	cn	0		100	0	0	no	no	yes
rough	b17	17	l3	2	6	cp	0		100	0	0	no	no	no
rough	b17	17	l3	3	1	cp	1	2	2.85714	97.1429	57.1429	no	no	yes
rough	b17	17	l3	3	2	cp	0		100	0	0	no	no	no
rough	b17	17	l3	3	3	cn	0		100	0	0	no	no	yes
rough	b17	17	l3	3	4	cp	0		100	0	0	no	no	no
rough	b17	17	l3	3	5	cp	0		100	0	0	no	no	no
rough	b17	17	l3	3	6	cn	0		100	0	0	no	no	yes
rough	b18	18	l4	1	1	cp	1	2	2.85714	97.1429	91.4286	no	no	yes
rough	b18	18	l4	1	2	cn	1	31	85.7143	14.2857	2.85714	no	no	no
rough	b18	18	l4	1	3	cp	0	8	62.8571	37.1429	14.2857	no	no	no
rough	b18	18	l4	1	4	cn	0		100	0	0	no	no	yes
rough	b18	18	l4	1	5	cp	0		100	0	0	no	no	no
rough	b18	18	l4	1	6	cn	0		100	0	0	no	no	yes
rough	b18	18	l4	2	1	cp	1	4	5.71429	94.2857	42.8571	no	no	yes
rough	b18	18	l4	2	2	cp	1	3	74.2857	25.7143	20	no	no	yes
rough	b18	18	l4	2	3	cn	1	12	85.7143	14.2857	2.85714	no	no	no
rough	b18	18	l4	2	4	cn	1	2	62.8571	37.1429	8.57143	no	no	no
rough	b18	18	l4	2	5	cp	0		100	0	0	no	no	no
rough	b18	18	l4	3	1	cp	1	2	2.85714	97.1429	25.7143	no	no	yes
rough	b18	18	l4	3	2	cn	1	15	28.5714	71.4286	14.2857	no	no	no
rough	b18	18	l4	3	3	cp	1	1	71.4286	28.5714	25.7143	no	no	yes
rough	b18	18	l4	3	4	cn	1	2	80	20	11.4286	no	no	no
rough	b18	18	l4	3	5	cp	0		100	0	0	no	no	no
rough	b18	18	l4	3	6	cn	1	19	88.5714	11.4286	5.71429	no	no	no
rough	b2	2	l4	1	1	cp	1	2	2.85714	97.1429	80	yes	yes	yes
rough	b2	2	l4	1	2	cn	0		100	0	0	yes	yes	yes
rough	b2	2	l4	1	3	cp	1	2	57.1429	42.8571	37.1429	yes	yes	yes
rough	b2	2	l4	1	4	cn	0		62.8571	37.1429	0	yes	yes	yes
rough	b2	2	l4	1	5	cp	1	2	60	40	31.4286	yes	yes	yes
rough	b2	2	l4	1	6	cn	0		100	0	0	yes	yes	yes
rough	b2	2	l4	2	1	cp	1	2	40	60	45.7143	yes	no	yes
rough	b2	2	l4	2	2	cn	1	2	88.5714	11.4286	5.71429	yes	no	no
rough	b2	2	l4	2	3	cp	1	2	60	40	34.2857	yes	no	yes
rough	b2	2	l4	2	4	cn	1	2	74.2857	25.7143	11.4286	yes	no	no
rough	b2	2	l4	2	5	cp	1	2	62.8571	37.1429	31.4286	yes	no	yes
rough	b2	2	l4	2	6	cn	1	1	71.4286	28.5714	5.71429	yes	no	no
rough	b2	2	l4	3	1	cp	1	2	48.5714	51.4286	45.7143	yes	yes	yes
rough	b2	2	l4	3	2	cp	1	2	28.5714	71.4286	65.7143	yes	yes	yes
rough	b2	2	l4	3	3	cn	1	1	88.5714	11.4286	5.71429	yes	yes	no
rough	b2	2	l4	3	4	cp	1	2	51.4286	48.5714	42.8571	yes	yes	yes
rough	b2	2	l4	3	5	cn	0		94.1176	5.88235	0	yes	yes	yes
rough	b2	2	l4	3	6	cp	1	4	71.4286	28.5714	8.57143	yes	yes	yes
rough	b3	3	l3	1	1	cp	1	2	34.2857	65.7143	37.1429	no	no	yes
rough	b3	3	l3	1	2	cn	1	3	91.4286	8.57143	2.85714	no	no	no
rough	b3	3	l3	1	3	cp	1	3	48.5714	51.4286	40	no	no	yes
rough	b3	3	l3	1	4	cp	1	2	17.1429	82.8571	31.4286	no	no	yes
rough	b3	3	l3	1	5	cn	1	2	60	40	5.71429	no	no	no
rough	b3	3	l3	1	6	cp	1	2	34.2857	65.7143	42.8571	no	no	yes
rough	b3	3	l3	2	1	cp	1	2	31.4286	68.5714	28.5714	no	no	yes
rough	b3	3	l3	2	2	cp	1	4	25.7143	74.2857	62.8571	no	no	yes
rough	b3	3	l3	2	3	cn	1	3	74.2857	25.7143	2.85714	no	no	no
rough	b3	3	l3	2	4	cp	1	2	54.2857	45.7143	37.1429	no	no	yes
rough	b3	3	l3	2	5	cn	1	12	68.5714	31.4286	5.71429	no	no	no
rough	b3	3	l3	2	6	cp	1	12	65.7143	34.2857	25.7143	no	no	yes
rough	b3	3	l3	3	1	cp	1	2	2.85714	97.1429	25.7143	no	no	yes
rough	b3	3	l3	3	2	cp	1	2	2.85714	97.1429	37.1429	no	no	yes
rough	b3	3	l3	3	3	cn	1	2	79.4118	20.5882	5.88235	no	no	no
rough	b3	3	l3	3	4	cp	0		100	0	0	no	no	no
rough	b3	3	l3	3	5	cn	1	15	80	20	5.71429	no	no	no
rough	b3	3	l3	3	6	cp	1	4	14.2857	85.7143	71.4286	no	no	yes
minimal	b4	4	l4	1	1	cp	1	2	2.85714	97.1429	71.4286	yes	no	yes
minimal	b4	4	l4	1	2	cp	0		100	0	0	yes	no	no
minimal	b4	4	l4	1	3	cn	0		97.1429	2.85714	0	yes	no	yes
minimal	b4	4	l4	1	4	cn	0		80	20	0	yes	no	yes
minimal	b4	4	l4	1	5	cp	1	23	54.2857	45.7143	31.4286	yes	no	yes
minimal	b4	4	l4	1	6	cn	1	24	85.7143	14.2857	2.85714	yes	no	no
minimal	b4	4	l4	2	1	cp	1	2	37.1429	62.8571	51.4286	yes	yes	yes
minimal	b4	4	l4	2	2	cn	0		100	0	0	yes	yes	yes
minimal	b4	4	l4	2	3	cn	0		100	0	0	yes	yes	yes
minimal	b4	4	l4	2	4	cp	0		100	0	0	yes	yes	no
minimal	b4	4	l4	2	5	cp	1	3	60	40	25.7143	yes	yes	yes
minimal	b4	4	l4	2	6	cn	0		91.4286	8.57143	0	yes	yes	yes
minimal	b4	4	l4	3	1	cp	1	2	40	60	42.8571	yes	yes	yes
minimal	b4	4	l4	3	2	cn	0		100	0	0	yes	yes	yes
minimal	b4	4	l4	3	3	cp	1	2	37.1429	62.8571	34.2857	yes	yes	yes
minimal	b4	4	l4	3	4	cp	1	2	65.7143	34.2857	20	yes	yes	yes
minimal	b4	4	l4	3	5	cn	0		100	0	0	yes	yes	yes
minimal	b4	4	l4	3	6	cn	0		100	0	0	yes	yes	yes
minimal	b5	5	l4	1	1	cp	1	2	17.1429	82.8571	71.4286	yes	no	yes
minimal	b5	5	l4	1	2	cn	1	34	74.2857	25.7143	2.85714	yes	no	no
minimal	b5	5	l4	1	3	cn	1	9	74.2857	25.7143	2.85714	yes	no	no
minimal	b5	5	l4	1	4	cp	1	1	42.8571	57.1429	31.4286	yes	no	yes
minimal	b5	5	l4	1	5	cn	1	2	80	20	2.85714	yes	no	no
minimal	b5	5	l4	1	6	cp	1	2	48.5714	51.4286	40	yes	no	yes
minimal	b5	5	l4	2	1	cp	1	2	65.7143	34.2857	25.7143	yes	no	yes
minimal	b5	5	l4	2	2	cn	1	26	80	20	8.57143	yes	no	no
minimal	b5	5	l4	2	3	cp	1	2	2.85714	97.1429	45.7143	yes	no	yes
minimal	b5	5	l4	2	4	cp	1	1	0	100	28.5714	yes	no	yes
minimal	b5	5	l4	2	5	cn	1	15	28.5714	71.4286	14.2857	yes	no	no
minimal	b5	5	l4	2	6	cn	1	5	48.5714	51.4286	8.57143	yes	no	no
minimal	b5	5	l4	3	1	cp	1	2	2.85714	97.1429	40	yes	yes	yes
minimal	b5	5	l4	3	2	cn	0		94.2857	5.71429	0	yes	yes	yes
minimal	b5	5	l4	3	3	cp	1	2	2.85714	97.1429	88.5714	yes	yes	yes
minimal	b5	5	l4	3	4	cn	0		100	0	0	yes	yes	yes
minimal	b5	5	l4	3	5	cp	1	1	34.2857	65.7143	22.8571	yes	yes	yes
minimal	b5	5	l4	3	6	cn	0		82.8571	17.1429	0	yes	yes	yes
minimal	b6	6	l4	1	1	cp	1	2	17.1429	82.8571	77.1429	yes	yes	yes
minimal	b6	6	l4	1	2	cn	0		100	0	0	yes	yes	yes
minimal	b6	6	l4	1	3	cn	1	28	68.5714	31.4286	2.85714	yes	yes	no
minimal	b6	6	l4	1	4	cp	1	3	45.7143	54.2857	28.5714	yes	yes	yes
minimal	b6	6	l4	1	5	cn	0		100	0	0	yes	yes	yes
minimal	b6	6	l4	1	6	cp	1	6	54.2857	45.7143	37.1429	yes	yes	yes
minimal	b6	6	l4	2	1	cp	1	2	2.85714	97.1429	57.1429	yes	no	yes
minimal	b6	6	l4	2	2	cn	1	31	91.4286	8.57143	2.85714	yes	no	no
minimal	b6	6	l4	2	3	cp	1	7	17.1429	82.8571	54.2857	yes	no	yes
minimal	b6	6	l4	2	4	cp	1	7	40	60	42.8571	yes	no	yes
minimal	b6	6	l4	2	5	cn	1	20	82.8571	17.1429	5.71429	yes	no	no
minimal	b6	6	l4	2	6	cn	1	10	91.4286	8.57143	2.85714	yes	no	no
minimal	b6	6	l4	3	1	cp	1	2	2.85714	97.1429	74.2857	yes	yes	yes
minimal	b6	6	l4	3	2	cn	0		94.2857	5.71429	0	yes	yes	yes
minimal	b6	6	l4	3	3	cp	1	4	62.8571	37.1429	28.5714	yes	yes	yes
minimal	b6	6	l4	3	4	cn	0		97.1429	2.85714	0	yes	yes	yes
minimal	b6	6	l4	3	5	cn	1	2	91.4286	8.57143	2.85714	yes	yes	no
minimal	b6	6	l4	3	6	cp	1	2	77.1429	22.8571	17.1429	yes	yes	yes
gentle	b7	7	l4	1	1	cp	1	2	71.4286	28.5714	22.8571	yes	yes	yes
gentle	b7	7	l4	1	2	cn	1	2	88.5714	11.4286	2.85714	yes	yes	no
gentle	b7	7	l4	1	3	cp	1	2	68.5714	31.4286	25.7143	yes	yes	yes
gentle	b7	7	l4	1	4	cn	0		85.7143	14.2857	0	yes	yes	yes
gentle	b7	7	l4	1	5	cp	1	1	62.8571	37.1429	31.4286	yes	yes	yes
gentle	b7	7	l4	1	6	cn	0		100	0	0	yes	yes	yes
gentle	b7	7	l4	2	1	cp	1	2	65.7143	34.2857	22.8571	yes	no	yes
gentle	b7	7	l4	2	2	cn	1	14	65.7143	34.2857	2.85714	yes	no	no
gentle	b7	7	l4	2	3	cp	1	2	54.2857	45.7143	28.5714	yes	no	yes
gentle	b7	7	l4	2	4	cn	1	8	91.4286	8.57143	2.85714	yes	no	no
gentle	b7	7	l4	2	6	cp	1	2	74.2857	25.7143	20	yes	no	yes
gentle	b7	7	l4	3	1	cp	1	2	60	40	25.7143	yes	yes	yes
gentle	b7	7	l4	3	2	cn	1	3	77.1429	22.8571	5.71429	yes	yes	no
gentle	b7	7	l4	3	3	cn	0		100	0	0	yes	yes	yes
gentle	b7	7	l4	3	4	cp	1	2	65.7143	34.2857	28.5714	yes	yes	yes
gentle	b7	7	l4	3	5	cn	0		100	0	0	yes	yes	yes
gentle	b7	7	l4	3	6	cp	1	1	68.5714	31.4286	25.7143	yes	yes	yes
gentle	b8	8	l4	1	1	cp	0		80	20	0	yes	no	no
gentle	b8	8	l4	1	2	cp	0		100	0	0	yes	no	no
gentle	b8	8	l4	1	3	cn	0		100	0	0	yes	no	yes
gentle	b8	8	l4	1	4	cp	0		100	0	0	yes	no	no
gentle	b8	8	l4	1	5	cn	0		100	0	0	yes	no	yes
gentle	b8	8	l4	1	6	cn	0		100	0	0	yes	no	yes
gentle	b8	8	l4	2	1	cp	0		51.4286	48.5714	0	yes	no	no
gentle	b8	8	l4	2	2	cn	0		65.7143	34.2857	0	yes	no	yes
gentle	b8	8	l4	2	3	cp	0		100	0	0	yes	no	no
gentle	b8	8	l4	2	4	cn	0		100	0	0	yes	no	yes
gentle	b8	8	l4	2	5	cp	0		62.8571	37.1429	0	yes	no	no
gentle	b8	8	l4	2	6	cn	0		97.1429	2.85714	0	yes	no	yes
gentle	b8	8	l4	3	1	cp	1	5	22.8571	77.1429	62.8571	yes	yes	yes
gentle	b8	8	l4	3	2	cp	0		80	20	0	yes	yes	no
gentle	b8	8	l4	3	3	cn	0		80	20	0	yes	yes	yes
gentle	b8	8	l4	3	4	cn	0		100	0	0	yes	yes	yes
gentle	b8	8	l4	3	5	cp	1	13	14.2857	85.7143	34.2857	yes	yes	yes
gentle	b8	8	l4	3	6	cn	0		65.7143	34.2857	0	yes	yes	yes
gentle	b9	9	l3	1	1	cp	1	2	2.85714	97.1429	91.4286	no	no	yes
gentle	b9	9	l3	1	2	cp	1	4	57.1429	42.8571	28.5714	no	no	yes
gentle	b9	9	l3	1	3	cn	1	2	65.7143	34.2857	14.2857	no	no	no
gentle	b9	9	l3	1	4	cp	1	3	34.2857	65.7143	57.1429	no	no	yes
gentle	b9	9	l3	1	5	cp	1	1	56.6667	43.3333	36.6667	no	no	yes
gentle	b9	9	l3	1	6	cn	1	3	71.4286	28.5714	11.4286	no	no	no
gentle	b9	9	l3	2	1	cp	1	2	2.85714	97.1429	94.2857	no	no	yes
gentle	b9	9	l3	2	2	cp	1	1	48.5714	51.4286	42.8571	no	no	yes
gentle	b9	9	l3	2	3	cn	1	11	40	60	17.1429	no	no	no
gentle	b9	9	l3	2	4	cp	1	7	62.8571	37.1429	25.7143	no	no	yes
gentle	b9	9	l3	2	5	cn	1	3	88.5714	11.4286	2.85714	no	no	no
gentle	b9	9	l3	2	6	cp	1	1	60	40	25.7143	no	no	yes
gentle	b9	9	l3	3	1	cp	1	2	40	60	37.1429	no	no	yes
gentle	b9	9	l3	3	2	cn	1	18	71.4286	28.5714	5.71429	no	no	no
gentle	b9	9	l3	3	3	cp	1	4	57.1429	42.8571	20	no	no	yes
gentle	b9	9	l3	3	4	cp	1	2	62.8571	37.1429	25.7143	no	no	yes
gentle	b9	9	l3	3	5	cp	1	2	57.1429	42.8571	22.8571	no	no	yes
gentle	b9	9	l3	3	6	cn	1	12	57.1429	42.8571	14.2857	no	no	no
rough	m1	1	l4	1	1	cp	1	3	25.7143	74.2857	31.4286	yes	no	yes
rough	m1	1	l4	1	2	cn	1	2	68.5714	31.4286	11.4286	yes	no	no
rough	m1	1	l4	1	3	cn	1	1	22.8571	77.1429	11.4286	yes	no	no
rough	m1	1	l4	1	4	cp	1	2	3.0303	96.9697	54.5455	yes	no	yes
rough	m1	1	l4	1	5	cp	1	2	14.2857	85.7143	28.5714	yes	no	yes
rough	m1	1	l4	1	6	cn	1	2	28.5714	71.4286	8.57143	yes	no	no
rough	m1	1	l4	2	1	cp	1	2	2.85714	97.1429	51.4286	yes	no	yes
rough	m1	1	l4	2	2	cn	1	1	31.4286	68.5714	14.2857	yes	no	no
rough	m1	1	l4	2	3	cp	1	2	2.85714	97.1429	42.8571	yes	no	yes
rough	m1	1	l4	2	4	cp	1	2	28.5714	71.4286	37.1429	yes	no	yes
rough	m1	1	l4	2	5	cn	1	3	62.8571	37.1429	2.85714	yes	no	no
rough	m1	1	l4	2	6	cn	1	2	60	40	22.8571	yes	no	no
rough	m1	1	l4	3	1	cp	1	2	25.7143	74.2857	62.8571	yes	yes	yes
rough	m1	1	l4	3	2	cn	1	2	91.4286	8.57143	2.85714	yes	yes	no
rough	m1	1	l4	3	3	cn	0	1	88.5714	11.4286	2.85714	yes	yes	yes
rough	m1	1	l4	3	4	cp	1	2	51.4286	48.5714	40	yes	yes	yes
rough	m1	1	l4	3	5	cn	0		100	0	0	yes	yes	yes
rough	m1	1	l4	3	6	cp	1	1	48.5714	51.4286	42.8571	yes	yes	yes
gentle	m10	10	l4	1	1	cp	1	2	2.85714	97.1429	94.2857	no	no	yes
gentle	m10	10	l4	1	2	cp	1	11	28.5714	71.4286	54.2857	no	no	yes
gentle	m10	10	l4	1	3	cn	1	1	0	100	82.8571	no	no	no
gentle	m10	10	l4	1	4	cp	1	1	0	100	48.5714	no	no	yes
gentle	m10	10	l4	1	5	cn	1	2	42.8571	57.1429	42.8571	no	no	no
gentle	m10	10	l4	1	6	cn	1	1	65.7143	34.2857	22.8571	no	no	no
gentle	m10	10	l4	2	1	cp	1	2	14.2857	85.7143	68.5714	no	no	yes
gentle	m10	10	l4	2	2	cp	1	10	45.7143	54.2857	17.1429	no	no	yes
gentle	m10	10	l4	2	3	cn	1	7	82.8571	17.1429	5.71429	no	no	no
gentle	m10	10	l4	2	4	cp	1	2	57.1429	42.8571	25.7143	no	no	yes
gentle	m10	10	l4	2	5	cn	1	14	45.7143	54.2857	25.7143	no	no	no
gentle	m10	10	l4	2	6	cn	1	29	80	20	17.1429	no	no	no
gentle	m10	10	l4	3	1	cp	1	2	60	40	31.4286	no	no	yes
gentle	m10	10	l4	3	2	cn	1	1	65.7143	34.2857	25.7143	no	no	no
gentle	m10	10	l4	3	3	cp	1	9	42.8571	57.1429	31.4286	no	no	yes
gentle	m10	10	l4	3	4	cp	1	2	14.2857	85.7143	54.2857	no	no	yes
gentle	m10	10	l4	3	5	cn	1	1	22.8571	77.1429	17.1429	no	no	no
gentle	m10	10	l4	3	6	cn	1	3	74.2857	25.7143	8.57143	no	no	no
gentle	m11	11	l3	1	1	cp	1	2	65.7143	34.2857	20	no	no	yes
gentle	m11	11	l3	1	2	cp	1	13	74.2857	25.7143	14.2857	no	no	yes
gentle	m11	11	l3	1	3	cn	1	27	88.5714	11.4286	2.85714	no	no	no
gentle	m11	11	l3	1	4	cp	0		97.1429	2.85714	0	no	no	no
gentle	m11	11	l3	1	5	cn	1	19	91.4286	8.57143	2.85714	no	no	no
gentle	m11	11	l3	1	6	cp	0		100	0	0	no	no	no
gentle	m11	11	l3	2	1	cp	1	2	68.5714	31.4286	22.8571	no	no	yes
gentle	m11	11	l3	2	2	cp	0		97.1429	2.85714	0	no	no	no
gentle	m11	11	l3	2	3	cn	1	22	77.1429	22.8571	2.85714	no	no	no
gentle	m11	11	l3	2	4	cp	0		97.1429	2.85714	0	no	no	no
gentle	m11	11	l3	2	5	cn	0		100	0	0	no	no	yes
gentle	m11	11	l3	2	6	cp	0		100	0	0	no	no	no
gentle	m11	11	l3	3	1	cp	1	4	68.5714	31.4286	20	no	no	yes
gentle	m11	11	l3	3	2	cn	0		97.1429	2.85714	0	no	no	yes
gentle	m11	11	l3	3	3	cp	0		100	0	0	no	no	no
gentle	m11	11	l3	3	4	cp	1	20	80	20	14.2857	no	no	yes
gentle	m11	11	l3	3	5	cn	1	30	88.5714	11.4286	2.85714	no	no	no
gentle	m11	11	l3	3	6	cp	0		100	0	0	no	no	no
gentle	m12	12	l4	1	1	cp	1	2	2.85714	97.1429	28.5714	yes	no	yes
gentle	m12	12	l4	1	2	cn	1	9	85.7143	14.2857	8.57143	yes	no	no
gentle	m12	12	l4	1	3	cn	0		100	0	0	yes	no	yes
gentle	m12	12	l4	1	4	cp	0		100	0	0	yes	no	no
gentle	m12	12	l4	1	5	cn	0		100	0	0	yes	no	yes
gentle	m12	12	l4	1	6	cp	0		100	0	0	yes	no	no
gentle	m12	12	l4	2	1	cp	1	2	45.7143	54.2857	11.4286	yes	no	yes
gentle	m12	12	l4	2	2	cp	0		100	0	0	yes	no	no
gentle	m12	12	l4	2	3	cn	0		100	0	0	yes	no	yes
gentle	m12	12	l4	2	4	cp	0		100	0	0	yes	no	no
gentle	m12	12	l4	2	5	cn	1	20	91.4286	8.57143	2.85714	yes	no	no
gentle	m12	12	l4	2	6	cn	0		100	0	0	yes	no	yes
gentle	m12	12	l4	3	1	cp	1	2	40	60	54.2857	yes	yes	yes
gentle	m12	12	l4	3	2	cn	0		100	0	0	yes	yes	yes
gentle	m12	12	l4	3	3	cp	1	2	45.7143	54.2857	48.5714	yes	yes	yes
gentle	m12	12	l4	3	4	cp	0		100	0	0	yes	yes	no
gentle	m12	12	l4	3	5	cn	0		100	0	0	yes	yes	yes
gentle	m12	12	l4	3	6	cn	0		100	0	0	yes	yes	yes
minimal	m13	13	l4	1	1	cp	1	2	5.71429	94.2857	54.2857	yes	no	yes
minimal	m13	13	l4	1	2	cn	0		100	0	0	yes	no	yes
minimal	m13	13	l4	1	3	cp	1	4	48.5714	51.4286	34.2857	yes	no	yes
minimal	m13	13	l4	1	4	cp	0		100	0	0	yes	no	no
minimal	m13	13	l4	1	5	cn	1	2	91.4286	8.57143	2.85714	yes	no	no
minimal	m13	13	l4	1	6	cn	1	11	77.1429	22.8571	2.85714	yes	no	no
minimal	m13	13	l4	2	1	cp	1	2	22.8571	77.1429	37.1429	yes	no	yes
minimal	m13	13	l4	2	2	cn	0		100	0	0	yes	no	yes
minimal	m13	13	l4	2	3	cp	0		100	0	0	yes	no	no
minimal	m13	13	l4	2	4	cp	0		100	0	0	yes	no	no
minimal	m13	13	l4	2	5	cn	0		100	0	0	yes	no	yes
minimal	m13	13	l4	2	6	cn	0		100	0	0	yes	no	yes
minimal	m13	13	l4	3	1	cp	1	3	5.71429	94.2857	80	yes	yes	yes
minimal	m13	13	l4	3	2	cn	0		100	0	0	yes	yes	yes
minimal	m13	13	l4	3	3	cp	1	24	42.8571	57.1429	28.5714	yes	yes	yes
minimal	m13	13	l4	3	4	cp	0		100	0	0	yes	yes	no
minimal	m13	13	l4	3	5	cn	0		100	0	0	yes	yes	yes
minimal	m13	13	l4	3	6	cn	0		100	0	0	yes	yes	yes
minimal	m14	14	l4	1	1	cp	1	3	17.1429	82.8571	34.2857	no	no	yes
minimal	m14	14	l4	1	2	cn	0		100	0	0	no	no	yes
minimal	m14	14	l4	1	3	cn	1	3	88.5714	11.4286	2.85714	no	no	no
minimal	m14	14	l4	1	4	cp	0		100	0	0	no	no	no
minimal	m14	14	l4	1	5	cn	0		100	0	0	no	no	yes
minimal	m14	14	l4	1	6	cp	0		100	0	0	no	no	no
minimal	m14	14	l4	2	1	cp	1	2	5.71429	94.2857	62.8571	no	no	yes
minimal	m14	14	l4	2	2	cn	0		100	0	0	no	no	yes
minimal	m14	14	l4	2	3	cp	0		100	0	0	no	no	no
minimal	m14	14	l4	2	4	cn	0		100	0	0	no	no	yes
minimal	m14	14	l4	2	5	cp	0		100	0	0	no	no	no
minimal	m14	14	l4	2	6	cn	0		100	0	0	no	no	yes
minimal	m14	14	l4	3	1	cp	1	2	2.85714	97.1429	54.2857	no	no	yes
minimal	m14	14	l4	3	2	cn	0		100	0	0	no	no	yes
minimal	m14	14	l4	3	3	cn	0		80	20	0	no	no	yes
minimal	m14	14	l4	3	4	cp	0		74.2857	25.7143	0	no	no	no
minimal	m14	14	l4	3	5	cp	0		100	0	0	no	no	no
minimal	m14	14	l4	3	6	cn	0		100	0	0	no	no	yes
minimal	m15	15	l4	1	1	cp	1	15	60	40	31.4286	no	no	yes
minimal	m15	15	l4	1	2	cn	0		100	0	0	no	no	yes
minimal	m15	15	l4	1	3	cp	0		100	0	0	no	no	no
minimal	m15	15	l4	1	4	cn	0		100	0	0	no	no	yes
minimal	m15	15	l4	1	5	cp	0		100	0	0	no	no	no
minimal	m15	15	l4	1	6	cn	0		100	0	0	no	no	yes
minimal	m15	15	l4	2	1	cp	1	4	60	40	31.4286	no	no	yes
minimal	m15	15	l4	2	2	cn	0		100	0	0	no	no	yes
minimal	m15	15	l4	2	3	cp	0		100	0	0	no	no	no
minimal	m15	15	l4	2	4	cp	0		100	0	0	no	no	no
minimal	m15	15	l4	2	5	cn	0		100	0	0	no	no	yes
minimal	m15	15	l4	2	6	cn	0		100	0	0	no	no	yes
minimal	m15	15	l4	3	1	cp	1	4	68.5714	31.4286	22.8571	no	no	yes
minimal	m15	15	l4	3	2	cn	0		100	0	0	no	no	yes
minimal	m15	15	l4	3	3	cp	0		100	0	0	no	no	no
minimal	m15	15	l4	3	4	cp	0		100	0	0	no	no	no
minimal	m15	15	l4	3	5	cn	0		100	0	0	no	no	yes
minimal	m15	15	l4	3	6	cn	0		100	0	0	no	no	yes
rough	m16	16	l3	1	1	cp	1	2	37.1429	62.8571	25.7143	no	no	yes
rough	m16	16	l3	1	2	cn	1	2	37.1429	62.8571	22.8571	no	no	no
rough	m16	16	l3	1	3	cp	1	2	17.1429	82.8571	34.2857	no	no	yes
rough	m16	16	l3	1	4	cn	1	3	42.8571	57.1429	11.4286	no	no	no
rough	m16	16	l3	1	5	cp	1	1	22.8571	77.1429	28.5714	no	no	yes
rough	m16	16	l3	1	6	cp	1	1	54.2857	45.7143	28.5714	no	no	yes
rough	m16	16	l3	2	1	cp	1	2	62.8571	37.1429	28.5714	no	no	yes
rough	m16	16	l3	2	2	cn	1	9	62.8571	37.1429	5.71429	no	no	no
rough	m16	16	l3	2	3	cp	1	2	8.57143	91.4286	28.5714	no	no	yes
rough	m16	16	l3	2	4	cp	1	2	2.85714	97.1429	88.5714	no	no	yes
rough	m16	16	l3	2	5	cp	1	27	51.4286	48.5714	22.8571	no	no	yes
rough	m16	16	l3	2	6	cn	1	2	14.2857	85.7143	2.85714	no	no	no
rough	m16	16	l3	3	1	cp	1	2	2.85714	97.1429	80	no	no	yes
rough	m16	16	l3	3	2	cp	1	2	2.85714	97.1429	68.5714	no	no	yes
rough	m16	16	l3	3	3	cn	1	2	11.4286	88.5714	34.2857	no	no	no
rough	m16	16	l3	3	4	cp	1	2	2.85714	97.1429	88.5714	no	no	yes
rough	m16	16	l3	3	5	cn	1	3	14.2857	85.7143	40	no	no	no
rough	m16	16	l3	3	6	cp	1	13	31.4286	68.5714	42.8571	no	no	yes
rough	m17	17	l4	1	1	cp	1	2	62.8571	37.1429	17.1429	yes	yes	yes
rough	m17	17	l4	1	2	cn	0		100	0	0	yes	yes	yes
rough	m17	17	l4	1	3	cp	1	3	68.5714	31.4286	17.1429	yes	yes	yes
rough	m17	17	l4	1	4	cp	1	3	77.1429	22.8571	11.4286	yes	yes	yes
rough	m17	17	l4	1	5	cn	1	2	91.4286	8.57143	2.85714	yes	yes	no
rough	m17	17	l4	1	6	cn	0		100	0	0	yes	yes	yes
rough	m17	17	l4	2	1	cp	1	2	2.85714	97.1429	94.2857	yes	no	yes
rough	m17	17	l4	2	2	cp	1	3	74.2857	25.7143	17.1429	yes	no	yes
rough	m17	17	l4	2	3	cn	1	25	91.4286	8.57143	2.85714	yes	no	no
rough	m17	17	l4	2	4	cp	1	23	62.8571	37.1429	28.5714	yes	no	yes
rough	m17	17	l4	2	5	cn	1	31	85.7143	14.2857	5.71429	yes	no	no
rough	m17	17	l4	2	6	cn	1	27	85.7143	14.2857	5.71429	yes	no	no
rough	m17	17	l4	3	1	cp	1	2	60	40	20	yes	yes	yes
rough	m17	17	l4	3	2	cn	0		100	0	0	yes	yes	yes
rough	m17	17	l4	3	3	cp	1	3	77.1429	22.8571	17.1429	yes	yes	yes
rough	m17	17	l4	3	4	cp	1	7	71.4286	28.5714	17.1429	yes	yes	yes
rough	m17	17	l4	3	5	cn	0		100	0	0	yes	yes	yes
rough	m17	17	l4	3	6	cn	1	10	91.4286	8.57143	2.85714	yes	yes	no
rough	m18	18	l4	1	1	cp	1	3	2.85714	97.1429	54.2857	no	yes	yes
rough	m18	18	l4	1	2	cn	1	22	82.8571	17.1429	2.85714	no	yes	no
rough	m18	18	l4	1	3	cn	0		100	0	0	no	yes	yes
rough	m18	18	l4	1	4	cp	1	3	54.2857	45.7143	40	no	yes	yes
rough	m18	18	l4	1	5	cn	0		100	0	0	no	yes	yes
rough	m18	18	l4	1	6	cp	1	22	54.2857	45.7143	28.5714	no	yes	yes
rough	m18	18	l4	2	1	cp	1	3	5.71429	94.2857	45.7143	no	no	yes
rough	m18	18	l4	2	2	cn	1	2	77.1429	22.8571	2.85714	no	no	no
rough	m18	18	l4	2	3	cn	1	20	45.7143	54.2857	8.57143	no	no	no
rough	m18	18	l4	2	4	cp	1	13	17.1429	82.8571	37.1429	no	no	yes
rough	m18	18	l4	2	5	cp	1	5	8.57143	91.4286	65.7143	no	no	yes
rough	m18	18	l4	2	6	cn	1	4	82.8571	17.1429	5.71429	no	no	no
rough	m18	18	l4	3	1	cp	1	2	2.85714	97.1429	65.7143	no	no	yes
rough	m18	18	l4	3	2	cp	1	2	2.85714	97.1429	80	no	no	yes
rough	m18	18	l4	3	3	cn	1	15	91.4286	8.57143	2.85714	no	no	no
rough	m18	18	l4	3	4	cn	1	4	51.4286	48.5714	34.2857	no	no	no
rough	m18	18	l4	3	5	cp	1	5	25.7143	74.2857	31.4286	no	no	yes
rough	m18	18	l4	3	6	cn	1	7	82.8571	17.1429	2.85714	no	no	no
rough	m2	2	l4	1	1	cp	1	2	11.4286	88.5714	45.7143	yes	yes	yes
rough	m2	2	l4	1	2	cn	0		100	0	0	yes	yes	yes
rough	m2	2	l4	1	3	cp	0	30	77.1429	22.8571	5.71429	yes	yes	no
rough	m2	2	l4	1	4	cn	0		100	0	0	yes	yes	yes
rough	m2	2	l4	1	5	cp	1	2	20	80	48.5714	yes	yes	yes
rough	m2	2	l4	1	6	cn	0		100	0	0	yes	yes	yes
rough	m2	2	l4	2	1	cp	1	2	60	40	25.7143	yes	yes	yes
rough	m2	2	l4	2	2	cn	0		100	0	0	yes	yes	yes
rough	m2	2	l4	2	3	cp	1	3	22.8571	77.1429	20	yes	yes	yes
rough	m2	2	l4	2	4	cn	0		100	0	0	yes	yes	yes
rough	m2	2	l4	2	5	cn	0		100	0	0	yes	yes	yes
rough	m2	2	l4	2	6	cp	1	3	54.2857	45.7143	28.5714	yes	yes	yes
rough	m2	2	l4	3	1	cp	1	2	25.7143	74.2857	68.5714	yes	yes	yes
rough	m2	2	l4	3	2	cn	0		100	0	0	yes	yes	yes
rough	m2	2	l4	3	3	cp	1	3	5.71429	94.2857	91.4286	yes	yes	yes
rough	m2	2	l4	3	4	cp	1	2	22.8571	77.1429	68.5714	yes	yes	yes
rough	m2	2	l4	3	5	cn	0		100	0	0	yes	yes	yes
rough	m2	2	l4	3	6	cn	0		100	0	0	yes	yes	yes
rough	m3	3	l4	1	1	cp	1	2	51.4286	48.5714	42.8571	no	no	yes
rough	m3	3	l4	1	2	cn	1	3	91.4286	8.57143	2.85714	no	no	no
rough	m3	3	l4	1	3	cp	1	2	62.8571	37.1429	31.4286	no	no	yes
rough	m3	3	l4	1	4	cn	1	2	91.4286	8.57143	2.85714	no	no	no
rough	m3	3	l4	1	5	cp	1	3	51.4286	48.5714	40	no	no	yes
rough	m3	3	l4	1	6	cn	1	2	88.5714	11.4286	2.85714	no	no	no
rough	m3	3	l4	2	1	cp	1	2	51.4286	48.5714	34.2857	no	yes	yes
rough	m3	3	l4	2	2	cn	0		94.2857	5.71429	0	no	yes	yes
rough	m3	3	l4	2	3	cn	0		100	0	0	no	yes	yes
rough	m3	3	l4	2	4	cp	1	7	71.4286	28.5714	17.1429	no	yes	yes
rough	m3	3	l4	2	5	cn	1	4	65.7143	34.2857	8.57143	no	yes	no
rough	m3	3	l4	2	6	cp	1	13	71.4286	28.5714	14.2857	no	yes	yes
rough	m3	3	l4	3	1	cp	1	6	57.1429	42.8571	37.1429	no	no	yes
rough	m3	3	l4	3	2	cn	1	3	77.1429	22.8571	5.71429	no	no	no
rough	m3	3	l4	3	3	cn	1	3	74.2857	25.7143	5.71429	no	no	no
rough	m3	3	l4	3	4	cp	1	2	54.2857	45.7143	40	no	no	yes
rough	m3	3	l4	3	5	cp	1	2	65.7143	34.2857	28.5714	no	no	yes
rough	m3	3	l4	3	6	cn	1	2	88.5714	11.4286	2.85714	no	no	no
minimal	m4	4	l4	1	1	cp	1	2	2.85714	97.1429	65.7143	yes	yes	yes
minimal	m4	4	l4	1	2	cn	0		100	0	0	yes	yes	yes
minimal	m4	4	l4	1	3	cp	1	5	37.1429	62.8571	25.7143	yes	yes	yes
minimal	m4	4	l4	1	4	cp	0		100	0	0	yes	yes	no
minimal	m4	4	l4	1	6	cn	0		100	0	0	yes	yes	yes
minimal	m4	4	l4	2	1	cp	1	2	31.4286	68.5714	48.5714	yes	no	yes
minimal	m4	4	l4	2	2	cn	0		100	0	0	yes	no	yes
minimal	m4	4	l4	2	3	cn	0		100	0	0	yes	no	yes
minimal	m4	4	l4	2	4	cp	0		100	0	0	yes	no	no
minimal	m4	4	l4	2	5	cn	1	16	82.8571	17.1429	8.57143	yes	no	no
minimal	m4	4	l4	2	6	cp	0		100	0	0	yes	no	no
minimal	m4	4	l4	3	1	cp	1	2	2.85714	97.1429	62.8571	yes	yes	yes
minimal	m4	4	l4	3	2	cp	1	10	5.71429	94.2857	71.4286	yes	yes	yes
minimal	m4	4	l4	3	3	cn	0		100	0	0	yes	yes	yes
minimal	m4	4	l4	3	4	cn	0		100	0	0	yes	yes	yes
minimal	m4	4	l4	3	5	cp	0		100	0	0	yes	yes	no
minimal	m4	4	l4	3	6	cn	0		100	0	0	yes	yes	yes
minimal	m5	5	l4	1	1	cp	1	2	2.85714	97.1429	94.2857	yes	no	yes
minimal	m5	5	l4	1	2	cp	1	2	2.85714	97.1429	57.1429	yes	no	yes
minimal	m5	5	l4	1	3	cn	0		85.7143	14.2857	0	yes	no	yes
minimal	m5	5	l4	1	4	cn	1	9	91.4286	8.57143	2.85714	yes	no	no
minimal	m5	5	l4	1	5	cp	1	6	60	40	28.5714	yes	no	yes
minimal	m5	5	l4	1	6	cn	0		100	0	0	yes	no	yes
minimal	m5	5	l4	2	1	cp	1	2	2.85714	97.1429	51.4286	yes	no	yes
minimal	m5	5	l4	2	2	cn	1	5	65.7143	34.2857	11.4286	yes	no	no
minimal	m5	5	l4	2	3	cp	1	3	14.2857	85.7143	68.5714	yes	no	yes
minimal	m5	5	l4	2	4	cp	1	2	2.85714	97.1429	94.2857	yes	no	yes
minimal	m5	5	l4	2	5	cn	1	10	45.7143	54.2857	25.7143	yes	no	no
minimal	m5	5	l4	2	6	cn	0		71.4286	28.5714	0	yes	no	yes
minimal	m5	5	l4	3	1	cp	1	2	2.85714	97.1429	94.2857	yes	yes	yes
minimal	m5	5	l4	3	2	cn	0		88.5714	11.4286	0	yes	yes	yes
minimal	m5	5	l4	3	3	cp	1	2	8.57143	91.4286	74.2857	yes	yes	yes
minimal	m5	5	l4	3	4	cp	1	1	5.71429	94.2857	80	yes	yes	yes
minimal	m5	5	l4	3	5	cn	1	10	51.4286	48.5714	5.71429	yes	yes	no
minimal	m5	5	l4	3	6	cn	0		71.4286	28.5714	0	yes	yes	yes
minimal	m6	6	l4	1	1	cp	1					yes	yes	yes
minimal	m6	6	l4	1	2	cn	0					yes	yes	yes
minimal	m6	6	l4	1	3	cp	1					yes	yes	yes
minimal	m6	6	l4	1	4	cn	0					yes	yes	yes
minimal	m6	6	l4	1	5	cp	1					yes	yes	yes
minimal	m6	6	l4	1	6	cn	1					yes	yes	no
minimal	m6	6	l4	2	1	cp	1	2	62.8571	37.1429	25.7143	yes	yes	yes
minimal	m6	6	l4	2	2	cp	1	2	60	40	22.8571	yes	yes	yes
minimal	m6	6	l4	2	3	cn	0		100	0	0	yes	yes	yes
minimal	m6	6	l4	2	4	cp	0		91.4286	8.57143	0	yes	yes	no
minimal	m6	6	l4	2	5	cn	0		100	0	0	yes	yes	yes
minimal	m6	6	l4	2	6	cn	0		100	0	0	yes	yes	yes
minimal	m6	6	l4	3	1	cp	1	2	54.2857	45.7143	40	yes	yes	yes
minimal	m6	6	l4	3	2	cp	0		97.1429	2.85714	0	yes	yes	no
minimal	m6	6	l4	3	3	cn	0		100	0	0	yes	yes	yes
minimal	m6	6	l4	3	4	cp	1	3	71.4286	28.5714	20	yes	yes	yes
minimal	m6	6	l4	3	5	cn	0		85.7143	14.2857	0	yes	yes	yes
minimal	m6	6	l4	3	6	cn	0		100	0	0	yes	yes	yes
gentle	m7	7	l3	1	1	cp	1	2	2.85714	97.1429	77.1429	no	no	yes
gentle	m7	7	l3	1	2	cp	1	26	71.4286	28.5714	17.1429	no	no	yes
gentle	m7	7	l3	1	3	cn	1	4	88.5714	11.4286	5.71429	no	no	no
gentle	m7	7	l3	1	4	cp	0		100	0	0	no	no	no
gentle	m7	7	l3	1	5	cn	0		100	0	0	no	no	yes
gentle	m7	7	l3	1	6	cp	0		100	0	0	no	no	no
gentle	m7	7	l3	2	1	cp	1	2	40	60	54.2857	no	no	yes
gentle	m7	7	l3	2	2	cp	1	18	65.7143	34.2857	25.7143	no	no	yes
gentle	m7	7	l3	2	4	cp	0		100	0	0	no	no	no
gentle	m7	7	l3	2	5	cp	0		100	0	0	no	no	no
gentle	m7	7	l3	2	6	cn	0		100	0	0	no	no	yes
gentle	m7	7	l3	3	1	cp	1	2	71.4286	28.5714	22.8571	no	no	yes
gentle	m7	7	l3	3	2	cp	0		100	0	0	no	no	no
gentle	m7	7	l3	3	3	cn	0		97.1429	2.85714	0	no	no	yes
gentle	m7	7	l3	3	4	cp	0		100	0	0	no	no	no
gentle	m7	7	l3	3	5	cp	0		100	0	0	no	no	no
gentle	m7	7	l3	3	6	cn	0		100	0	0	no	no	yes
gentle	m8	8	l4	1	1	cp	1	3	52.9412	47.0588	35.2941	no	yes	yes
gentle	m8	8	l4	1	2	cn	0		100	0	0	yes	yes	yes
gentle	m8	8	l4	1	3	cp	1	9	62.8571	37.1429	25.7143	yes	yes	yes
gentle	m8	8	l4	1	4	cn	1	31	88.5714	11.4286	5.71429	yes	yes	no
gentle	m8	8	l4	1	5	cp	1	32	57.1429	42.8571	8.57143	yes	yes	yes
gentle	m8	8	l4	1	6	cn	0		100	0	0	yes	yes	yes
gentle	m8	8	l4	2	1	cp	1	2	11.4286	88.5714	68.5714	yes	yes	yes
gentle	m8	8	l4	2	2	cp	1	5	51.4286	48.5714	31.4286	yes	yes	yes
gentle	m8	8	l4	2	3	cn	1	9	42.8571	57.1429	11.4286	yes	yes	no
gentle	m8	8	l4	2	4	cn	0		100	0	0	yes	yes	yes
gentle	m8	8	l4	2	5	cp	1	5	57.1429	42.8571	28.5714	yes	yes	yes
gentle	m8	8	l4	2	6	cn	0		100	0	0	yes	yes	yes
gentle	m8	8	l4	3	1	cp	1	2	42.8571	57.1429	51.4286	yes	yes	yes
gentle	m8	8	l4	3	2	cn	1	2	80	20	5.71429	yes	yes	no
gentle	m8	8	l4	3	3	cp	1	5	65.7143	34.2857	17.1429	yes	yes	yes
gentle	m8	8	l4	3	4	cp	1	12	71.4286	28.5714	20	yes	yes	yes
gentle	m8	8	l4	3	5	cn	0		100	0	0	yes	yes	yes
gentle	m8	8	l4	3	6	cn	0		100	0	0	yes	yes	yes
gentle	m9	9	l4	1	1	cp	1	5	34.2857	65.7143	34.2857	yes	yes	yes
gentle	m9	9	l4	1	2	cn	0		100	0	0	yes	yes	yes
gentle	m9	9	l4	1	3	cp	1	8	20	80	37.1429	yes	yes	yes
gentle	m9	9	l4	1	4	cn	1	23	85.7143	14.2857	2.85714	yes	yes	no
gentle	m9	9	l4	1	5	cp	1	2	2.85714	97.1429	57.1429	yes	yes	yes
gentle	m9	9	l4	1	6	cn	0		80	20	0	yes	yes	yes
gentle	m9	9	l4	2	1	cp	1	2	2.85714	97.1429	54.2857	yes	no	yes
gentle	m9	9	l4	2	2	cn	1	2	65.7143	34.2857	14.2857	yes	no	no
gentle	m9	9	l4	2	3	cp	1	2	25.7143	74.2857	51.4286	yes	no	yes
gentle	m9	9	l4	2	4	cn	0		88.5714	11.4286	0	yes	no	yes
gentle	m9	9	l4	2	5	cn	0		100	0	0	yes	no	yes
gentle	m9	9	l4	2	6	cp	0		100	0	0	yes	no	no
gentle	m9	9	l4	3	1	cp	1	4	5.71429	94.2857	80	yes	yes	yes
gentle	m9	9	l4	3	2	cp	1	3	5.71429	94.2857	62.8571	yes	yes	yes
gentle	m9	9	l4	3	3	cn	0		100	0	0	yes	yes	yes
gentle	m9	9	l4	3	4	cn	0		82.8571	17.1429	0	yes	yes	yes
gentle	m9	9	l4	3	5	cp	1	2	2.85714	97.1429	68.5714	yes	yes	yes
gentle	m9	9	l4	3	6	cn	0		85.7143	14.2857	0	yes	yes	yes
rough	l1	1	l4	1	1	cp	1	2	2.85714	97.1429	51.4286	no	no	yes
rough	l1	1	l4	1	2	cn	0		100	0	0	no	no	yes
rough	l1	1	l4	1	3	cp	0		100	0	0	no	no	no
rough	l1	1	l4	1	4	cn	0		100	0	0	no	no	yes
rough	l1	1	l4	1	5	cp	0		94.2857	5.71429	0	no	no	no
rough	l1	1	l4	1	6	cn	0		100	0	0	no	no	yes
rough	l1	1	l4	2	1	cp	1	2	2.85714	97.1429	94.2857	no	no	yes
rough	l1	1	l4	2	2	cp	0		5.71429	94.2857	0	no	no	no
rough	l1	1	l4	2	3	cn	0		100	0	0	no	no	yes
rough	l1	1	l4	2	4	cn	0		100	0	0	no	no	yes
rough	l1	1	l4	2	5	cp	0		100	0	0	no	no	no
rough	l1	1	l4	2	6	cn	0		100	0	0	no	no	yes
rough	l1	1	l4	3	1	cp	1	2	2.85714	97.1429	37.1429	no	no	yes
rough	l1	1	l4	3	2	cp	0		85.7143	14.2857	0	no	no	no
rough	l1	1	l4	3	3	cn	0		100	0	0	no	no	yes
rough	l1	1	l4	3	4	cn	0		100	0	0	no	no	yes
rough	l1	1	l4	3	5	cp	1	13	11.4286	88.5714	28.5714	no	no	yes
rough	l1	1	l4	3	6	cn	1	13	74.2857	25.7143	2.85714	no	no	no
gentle	l10	10	l4	1	1	cp	1	1	0	100	97.1429	yes	yes	yes
gentle	l10	10	l4	1	2	cp	1	1	54.2857	45.7143	34.2857	yes	yes	yes
gentle	l10	10	l4	1	3	cn	0		100	0	0	yes	yes	yes
gentle	l10	10	l4	1	4	cp	1	2	60	40	34.2857	yes	yes	yes
gentle	l10	10	l4	1	5	cn	0		100	0	0	yes	yes	yes
gentle	l10	10	l4	1	6	cn	1	2	85.7143	14.2857	5.71429	yes	yes	no
gentle	l10	10	l4	2	1	cp	1	2	51.4286	48.5714	31.4286	yes	no	yes
gentle	l10	10	l4	2	2	cn	1	1	88.5714	11.4286	5.71429	yes	no	no
gentle	l10	10	l4	2	3	cp	1	2	2.85714	97.1429	94.2857	yes	no	yes
gentle	l10	10	l4	2	4	cn	1	13	91.4286	8.57143	2.85714	yes	no	no
gentle	l10	10	l4	2	5	cp	1	1	45.7143	54.2857	45.7143	yes	no	yes
gentle	l10	10	l4	2	6	cn	1	1	85.7143	14.2857	8.57143	yes	no	no
gentle	l10	10	l4	3	1	cp	1	2	60	40	34.2857	yes	yes	yes
gentle	l10	10	l4	3	2	cn	0		97.1429	2.85714	0	yes	yes	yes
gentle	l10	10	l4	3	3	cp	1	7	48.5714	51.4286	45.7143	yes	yes	yes
gentle	l10	10	l4	3	4	cn	1	16	91.4286	8.57143	2.85714	yes	yes	no
gentle	l10	10	l4	3	5	cn	0		100	0	0	yes	yes	yes
gentle	l10	10	l4	3	6	cp	1	1	60	40	34.2857	yes	yes	yes
gentle	l11	11	l4	1	1	cp	1	2	17.1429	82.8571	68.5714	yes	no	yes
gentle	l11	11	l4	1	2	cn	1	18	25.7143	74.2857	11.4286	yes	no	no
gentle	l11	11	l4	1	3	cp	1	5	8.57143	91.4286	85.7143	yes	no	yes
gentle	l11	11	l4	1	4	cn	0		17.1429	82.8571	0	yes	no	yes
gentle	l11	11	l4	1	5	cp	1	4	20	80	65.7143	yes	no	yes
gentle	l11	11	l4	1	6	cn	1	12	54.2857	45.7143	2.85714	yes	no	no
gentle	l11	11	l4	2	1	cp	1	2	2.85714	97.1429	91.4286	yes	no	yes
gentle	l11	11	l4	2	2	cn	1	2	22.8571	77.1429	14.2857	yes	no	no
gentle	l11	11	l4	2	3	cp	1	2	2.85714	97.1429	88.5714	yes	no	yes
gentle	l11	11	l4	2	4	cn	1	11	57.1429	42.8571	17.1429	yes	no	no
gentle	l11	11	l4	2	5	cp	1	13	34.2857	65.7143	54.2857	yes	no	yes
gentle	l11	11	l4	2	6	cn	1	2	77.1429	22.8571	8.57143	yes	no	no
gentle	l11	11	l4	3	1	cp	1	2	2.85714	97.1429	71.4286	yes	yes	yes
gentle	l11	11	l4	3	2	cp	1	4	2.85714	97.1429	74.2857	yes	yes	yes
gentle	l11	11	l4	3	3	cn	1	1	77.1429	22.8571	5.71429	yes	yes	no
gentle	l11	11	l4	3	4	cp	1	8	14.2857	85.7143	68.5714	yes	yes	yes
gentle	l11	11	l4	3	5	cn	0		100	0	0	yes	yes	yes
gentle	l11	11	l4	3	6	cn	0		85.7143	14.2857	0	yes	yes	yes
gentle	l12	12	l4	1	1	cp	1	2	20	80	74.2857	yes	yes	yes
gentle	l12	12	l4	1	2	cn	0		100	0	0	yes	yes	yes
gentle	l12	12	l4	1	3	cn	0		100	0	0	yes	yes	yes
gentle	l12	12	l4	1	4	cp	1	3	65.7143	34.2857	28.5714	yes	yes	yes
gentle	l12	12	l4	1	5	cn	0		94.2857	5.71429	0	yes	yes	yes
gentle	l12	12	l4	1	6	cp	1	2	11.4286	88.5714	80	yes	yes	yes
gentle	l12	12	l4	2	1	cp	1	2	28.5714	71.4286	54.2857	yes	no	yes
gentle	l12	12	l4	2	2	cp	1	1	0	100	82.8571	yes	no	yes
gentle	l12	12	l4	2	3	cn	1	2	77.1429	22.8571	11.4286	yes	no	no
gentle	l12	12	l4	2	4	cp	1	1	0	100	97.1429	yes	no	yes
gentle	l12	12	l4	2	5	cn	0		100	0	0	yes	no	yes
gentle	l12	12	l4	2	6	cn	1	2	91.4286	8.57143	2.85714	yes	no	no
gentle	l12	12	l4	3	1	cp	1	2	2.85714	97.1429	94.2857	yes	yes	yes
gentle	l12	12	l4	3	2	cn	0		91.4286	8.57143	0	yes	yes	yes
gentle	l12	12	l4	3	3	cn	0		100	0	0	yes	yes	yes
gentle	l12	12	l4	3	4	cp	0		65.7143	34.2857	0	yes	yes	no
gentle	l12	12	l4	3	5	cn	0		100	0	0	yes	yes	yes
gentle	l12	12	l4	3	6	cp	1	2	5.71429	94.2857	88.5714	yes	yes	yes
minimal	l13	13	l3	1	1	cp	1	3	74.2857	25.7143	20	no	no	yes
minimal	l13	13	l3	1	2	cn	0		85.7143	14.2857	0	no	no	yes
minimal	l13	13	l3	1	3	cp	0		100	0	0	no	no	no
minimal	l13	13	l3	1	4	cn	1	3	85.7143	14.2857	5.71429	no	no	no
minimal	l13	13	l3	1	5	cp	0		100	0	0	no	no	no
minimal	l13	13	l3	1	6	cp	0		82.8571	17.1429	0	no	no	no
minimal	l13	13	l3	2	1	cp	1	6	65.7143	34.2857	20	no	no	yes
minimal	l13	13	l3	2	2	cp	0		80	20	0	no	no	no
minimal	l13	13	l3	2	3	cn	0		100	0	0	no	no	yes
minimal	l13	13	l3	2	4	cp	0		88.5714	11.4286	0	no	no	no
minimal	l13	13	l3	2	5	cn	1	4	85.7143	14.2857	2.85714	no	no	no
minimal	l13	13	l3	2	6	cp	0		100	0	0	no	no	no
minimal	l13	13	l3	3	1	cp	1	3	62.8571	37.1429	28.5714	no	no	yes
minimal	l13	13	l3	3	2	cn	0		94.2857	5.71429	0	no	no	yes
minimal	l13	13	l3	3	3	cp	0		100	0	0	no	no	no
minimal	l13	13	l3	3	4	cn	0		94.2857	5.71429	0	no	no	yes
minimal	l13	13	l3	3	5	cp	0		94.2857	5.71429	0	no	no	no
minimal	l13	13	l3	3	6	cp	0		100	0	0	no	no	no
minimal	l14	14	l4	1	1	cp	1	5	34.2857	65.7143	54.2857	no	no	yes
minimal	l14	14	l4	1	2	cp	0		100	0	0	no	no	no
minimal	l14	14	l4	1	3	cn	0		100	0	0	no	no	yes
minimal	l14	14	l4	1	4	cp	0		100	0	0	no	no	no
minimal	l14	14	l4	1	5	cn	0		85.7143	14.2857	0	no	no	yes
minimal	l14	14	l4	1	6	cn	0		100	0	0	no	no	yes
minimal	l14	14	l4	2	1	cp	1	2	11.4286	88.5714	34.2857	no	no	yes
minimal	l14	14	l4	2	2	cn	0		100	0	0	no	no	yes
minimal	l14	14	l4	2	3	cp	0		100	0	0	no	no	no
minimal	l14	14	l4	2	4	cn	0		100	0	0	no	no	yes
minimal	l14	14	l4	2	5	cp	0		100	0	0	no	no	no
minimal	l14	14	l4	2	6	cn	0		100	0	0	no	no	yes
minimal	l14	14	l4	3	1	cp	1	27	71.4286	28.5714	22.8571	no	no	yes
minimal	l14	14	l4	3	2	cp	0		100	0	0	no	no	no
minimal	l14	14	l4	3	3	cn	0		100	0	0	no	no	yes
minimal	l14	14	l4	3	4	cn	0		100	0	0	no	no	yes
minimal	l14	14	l4	3	5	cp	0		100	0	0	no	no	no
minimal	l14	14	l4	3	6	cn	0		100	0	0	no	no	yes
minimal	l15	15	l4	1	1	cp	1	2	2.85714	97.1429	88.5714	yes	yes	yes
minimal	l15	15	l4	1	2	cp	1	2	2.85714	97.1429	94.2857	yes	yes	yes
minimal	l15	15	l4	1	3	cn	1	1	62.8571	37.1429	11.4286	yes	yes	no
minimal	l15	15	l4	1	4	cn	0		100	0	0	yes	yes	yes
minimal	l15	15	l4	1	5	cp	1	12	34.2857	65.7143	28.5714	yes	yes	yes
minimal	l15	15	l4	1	6	cn	0		100	0	0	yes	yes	yes
minimal	l15	15	l4	2	1	cp	1	2	2.85714	97.1429	62.8571	yes	no	yes
minimal	l15	15	l4	2	2	cn	0		88.5714	11.4286	0	yes	no	yes
minimal	l15	15	l4	2	3	cp	0		100	0	0	yes	no	no
minimal	l15	15	l4	2	4	cp	0		100	0	0	yes	no	no
minimal	l15	15	l4	2	5	cn	0		100	0	0	yes	no	yes
minimal	l15	15	l4	2	6	cn	0		100	0	0	yes	no	yes
minimal	l15	15	l4	3	1	cp	1	2	2.85714	97.1429	91.4286	yes	yes	yes
minimal	l15	15	l4	3	2	cp	1	3	40	60	48.5714	yes	yes	yes
minimal	l15	15	l4	3	3	cn	0		100	0	0	yes	yes	yes
minimal	l15	15	l4	3	4	cp	1	3	20	80	62.8571	yes	yes	yes
minimal	l15	15	l4	3	5	cn	1	3	88.5714	11.4286	2.85714	yes	yes	no
minimal	l15	15	l4	3	6	cn	0		91.4286	8.57143	0	yes	yes	yes
rough	l16	16	l4	1	1	cp	1	6	65.7143	34.2857	17.1429	yes	yes	yes
rough	l16	16	l4	1	2	cp	1	35	91.4286	8.57143	0	yes	yes	yes
rough	l16	16	l4	1	3	cn	0		100	0	0	yes	yes	yes
rough	l16	16	l4	1	4	cp	0		100	0	0	yes	yes	no
rough	l16	16	l4	1	5	cn	0		100	0	0	yes	yes	yes
rough	l16	16	l4	1	6	cn	0		100	0	0	yes	yes	yes
rough	l16	16	l4	2	1	cp	1	5	65.7143	34.2857	20	yes	no	yes
rough	l16	16	l4	2	2	cn	0		100	0	0	yes	no	yes
rough	l16	16	l4	2	3	cp	0		100	0	0	yes	no	no
rough	l16	16	l4	2	4	cn	0		100	0	0	yes	no	yes
rough	l16	16	l4	2	5	cp	0		100	0	0	yes	no	no
rough	l16	16	l4	2	6	cn	0		85.7143	14.2857	0	yes	no	yes
rough	l16	16	l4	3	1	cp	1	2	62.8571	37.1429	25.7143	yes	yes	yes
rough	l16	16	l4	3	2	cn	0		100	0	0	yes	yes	yes
rough	l16	16	l4	3	3	cp	1	14	42.8571	57.1429	34.2857	yes	yes	yes
rough	l16	16	l4	3	4	cn	0		100	0	0	yes	yes	yes
rough	l16	16	l4	3	5	cn	0		100	0	0	yes	yes	yes
rough	l16	16	l4	3	6	cp	0		100	0	0	yes	yes	no
rough	l17	17	l4	1	1	cp	1	2	2.85714	97.1429	94.2857	yes	no	yes
rough	l17	17	l4	1	2	cp	1	32	80	20	8.57143	yes	no	yes
rough	l17	17	l4	1	3	cn	0		100	0	0	yes	no	yes
rough	l17	17	l4	1	4	cn	1	21	80	20	2.85714	yes	no	no
rough	l17	17	l4	1	5	cp	0		100	0	0	yes	no	no
rough	l17	17	l4	1	6	cn	0		100	0	0	yes	no	yes
rough	l17	17	l4	2	1	cp	1	8	17.1429	82.8571	42.8571	yes	no	yes
rough	l17	17	l4	2	2	cn	0		100	0	0	yes	no	yes
rough	l17	17	l4	2	4	cp	0		97.1429	2.85714	0	yes	no	no
rough	l17	17	l4	2	5	cp	0		100	0	0	yes	no	no
rough	l17	17	l4	2	6	cn	0		100	0	0	yes	no	yes
rough	l17	17	l4	3	1	cp	1	2	2.85714	97.1429	94.2857	yes	yes	yes
rough	l17	17	l4	3	2	cn	0		94.2857	5.71429	0	yes	yes	yes
rough	l17	17	l4	3	3	cn	0		100	0	0	yes	yes	yes
rough	l17	17	l4	3	5	cn	0		100	0	0	yes	yes	yes
rough	l17	17	l4	3	6	cp	0		100	0	0	yes	yes	no
rough	l18	18	l4	1	1	cp	1	3	8.57143	91.4286	65.7143	yes	no	yes
rough	l18	18	l4	1	2	cp	1	3	8.57143	91.4286	82.8571	yes	no	yes
rough	l18	18	l4	1	3	cn	1	26	88.5714	11.4286	2.85714	yes	no	no
rough	l18	18	l4	1	4	cp	0		100	0	0	yes	no	no
rough	l18	18	l4	1	5	cn	0		74.2857	25.7143	0	yes	no	yes
rough	l18	18	l4	1	6	cn	1	10	88.5714	11.4286	2.85714	yes	no	no
rough	l18	18	l4	2	1	cp	1	2	2.85714	97.1429	54.2857	yes	no	yes
rough	l18	18	l4	2	2	cn	1	33	91.4286	8.57143	2.85714	yes	no	no
rough	l18	18	l4	2	3	cn	0		100	0	0	yes	no	yes
rough	l18	18	l4	2	4	cp	1	3	2.85714	97.1429	28.5714	yes	no	yes
rough	l18	18	l4	2	5	cp	0		100	0	0	yes	no	no
rough	l18	18	l4	2	6	cn	0		100	0	0	yes	no	yes
rough	l18	18	l4	3	1	cp	1	2	8.57143	91.4286	48.5714	yes	yes	yes
rough	l18	18	l4	3	2	cn	0		100	0	0	yes	yes	yes
rough	l18	18	l4	3	3	cp	0		100	0	0	yes	yes	no
rough	l18	18	l4	3	4	cp	1	4	25.7143	74.2857	48.5714	yes	yes	yes
rough	l18	18	l4	3	5	cn	0		100	0	0	yes	yes	yes
rough	l18	18	l4	3	6	cn	0		100	0	0	yes	yes	yes
rough	l2	2	l4	1	1	cp	1	2	40	60	42.8571	yes	yes	yes
rough	l2	2	l4	1	2	cn	0		100	0	0	yes	yes	yes
rough	l2	2	l4	1	3	cn	0		91.4286	8.57143	0	yes	yes	yes
rough	l2	2	l4	1	4	cp	1	3	54.2857	45.7143	34.2857	yes	yes	yes
rough	l2	2	l4	1	5	cn	1	14	68.5714	31.4286	2.85714	yes	yes	no
rough	l2	2	l4	2	1	cp	1	16	37.1429	62.8571	54.2857	yes	yes	yes
rough	l2	2	l4	2	2	cp	1	2	31.4286	68.5714	60	yes	yes	yes
rough	l2	2	l4	2	3	cn	0		94.2857	5.71429	0	yes	yes	yes
rough	l2	2	l4	2	4	cp	1	1	37.1429	62.8571	42.8571	yes	yes	yes
rough	l2	2	l4	2	5	cn	0		82.8571	17.1429	0	yes	yes	yes
rough	l2	2	l4	2	6	cn	1	28	71.4286	28.5714	2.85714	yes	yes	no
rough	l2	2	l4	3	1	cp	1	2	54.2857	45.7143	40	yes	yes	yes
rough	l2	2	l4	3	2	cn	0		91.4286	8.57143	0	yes	yes	yes
rough	l2	2	l4	3	3	cn	0		100	0	0	yes	yes	yes
rough	l2	2	l4	3	4	cp	1	2	51.4286	48.5714	42.8571	yes	yes	yes
rough	l2	2	l4	3	5	cp	1	2	60	40	25.7143	yes	yes	yes
rough	l2	2	l4	3	6	cn	0		100	0	0	yes	yes	yes
rough	l3	3	l4	1	1	cp	1	2	2.85714	97.1429	85.7143	yes	no	yes
rough	l3	3	l4	1	2	cn	0		100	0	0	yes	no	yes
rough	l3	3	l4	1	3	cn	1	29	82.8571	17.1429	2.85714	yes	no	no
rough	l3	3	l4	1	4	cp	0	35	97.1429	2.85714	0	yes	no	no
rough	l3	3	l4	1	5	cn	0		100	0	0	yes	no	yes
rough	l3	3	l4	1	6	cp	1	3	71.4286	28.5714	17.1429	yes	no	yes
rough	l3	3	l4	2	1	cp	1	2	2.85714	97.1429	94.2857	yes	no	yes
rough	l3	3	l4	2	2	cn	1	2	88.8889	11.1111	3.7037	yes	no	no
rough	l3	3	l4	2	3	cp	0		100	0	0	yes	no	no
rough	l3	3	l4	2	4	cn	0		100	0	0	yes	no	yes
rough	l3	3	l4	2	5	cp	0		88.5714	11.4286	0	yes	no	no
rough	l3	3	l4	2	6	cn	0		100	0	0	yes	no	yes
rough	l3	3	l4	3	1	cp	1	2	17.1429	82.8571	77.1429	yes	yes	yes
rough	l3	3	l4	3	2	cn	0		100	0	0	yes	yes	yes
rough	l3	3	l4	3	3	cp	0		100	0	0	yes	yes	no
rough	l3	3	l4	3	4	cp	1	1	54.2857	45.7143	22.8571	yes	yes	yes
rough	l3	3	l4	3	5	cn	0		97.1429	2.85714	0	yes	yes	yes
rough	l3	3	l4	3	6	cn	0		100	0	0	yes	yes	yes
minimal	l4	4	l2	1	1	cp	1	2	20	80	57.1429	no	no	yes
minimal	l4	4	l2	1	2	cp	0		100	0	0	no	no	no
minimal	l4	4	l2	1	3	neut	1	4	45.7143	54.2857	40	no	no
minimal	l4	4	l2	1	4	cp	0		100	0	0	no	no	no
minimal	l4	4	l2	1	5	neut	1	34	94.2857	5.71429	2.85714	no	no
minimal	l4	4	l2	1	6	cp	0		100	0	0	no	no	no
minimal	l4	4	l2	2	1	cp	1	2	42.8571	57.1429	42.8571	no	no	yes
minimal	l4	4	l2	2	2	neut	1		100	0	0	no	no
minimal	l4	4	l2	2	3	cp	0		100	0	0	no	no	no
minimal	l4	4	l2	2	4	cp	0		100	0	0	no	no	no
minimal	l4	4	l2	2	5	cp	0		100	0	0	no	no	no
minimal	l4	4	l2	2	6	neut	1		100	0	0	no	no
minimal	l4	4	l2	3	1	cp	0	2	77.1429	22.8571	17.1429	no	no	no
minimal	l4	4	l2	3	2	cp	0		100	0	0	no	no	no
minimal	l4	4	l2	3	3	neut	1		100	0	0	no	no
minimal	l4	4	l2	3	4	cp	1	32	88.5714	11.4286	8.57143	no	no	yes
minimal	l4	4	l2	3	5	neut	1		100	0	0	no	no
minimal	l4	4	l2	3	6	cp	1	7	82.8571	17.1429	11.4286	no	no	yes
minimal	l5	5	l4	1	1	cp	1	3	11.4286	88.5714	71.4286	yes	no	yes
minimal	l5	5	l4	1	2	cp	1	3	40	60	45.7143	yes	no	yes
minimal	l5	5	l4	1	3	cn	1	2	82.8571	17.1429	11.4286	yes	no	no
minimal	l5	5	l4	1	4	cn	1	5	51.4286	48.5714	11.4286	yes	no	no
minimal	l5	5	l4	1	5	cp	1	3	62.8571	37.1429	25.7143	yes	no	yes
minimal	l5	5	l4	1	6	cn	1	4	91.4286	8.57143	2.85714	yes	no	no
minimal	l5	5	l4	2	1	cp	1	2	31.4286	68.5714	42.8571	yes	no	yes
minimal	l5	5	l4	2	2	cn	1	30	91.4286	8.57143	2.85714	yes	no	no
minimal	l5	5	l4	2	3	cn	0		100	0	0	yes	no	yes
minimal	l5	5	l4	2	4	cp	1	2	68.5714	31.4286	25.7143	yes	no	yes
minimal	l5	5	l4	2	5	cn	1	22	82.8571	17.1429	2.85714	yes	no	no
minimal	l5	5	l4	2	6	cp	1	2	42.8571	57.1429	45.7143	yes	no	yes
minimal	l5	5	l4	3	1	cp	1	2	37.1429	62.8571	34.2857	yes	yes	yes
minimal	l5	5	l4	3	2	cn	1	2	62.8571	37.1429	8.57143	yes	yes	no
minimal	l5	5	l4	3	3	cn	0		100	0	0	yes	yes	yes
minimal	l5	5	l4	3	4	cp	1	20	45.7143	54.2857	22.8571	yes	yes	yes
minimal	l5	5	l4	3	5	cn	0		77.1429	22.8571	0	yes	yes	yes
minimal	l5	5	l4	3	6	cp	1	3	48.5714	51.4286	45.7143	yes	yes	yes
minimal	l6	6	l4	1	1	cp	1	2	48.5714	51.4286	28.5714	yes	no	yes
minimal	l6	6	l4	1	2	cn	0		100	0	0	yes	no	yes
minimal	l6	6	l4	1	3	cp	0		100	0	0	yes	no	no
minimal	l6	6	l4	1	4	cp	0		94.2857	5.71429	0	yes	no	no
minimal	l6	6	l4	1	5	cn	0		100	0	0	yes	no	yes
minimal	l6	6	l4	1	6	cn	0		100	0	0	yes	no	yes
minimal	l6	6	l4	2	1	cp	1	2	48.5714	51.4286	42.8571	yes	yes	yes
minimal	l6	6	l4	2	2	cn	0		100	0	0	yes	yes	yes
minimal	l6	6	l4	2	3	cp	1	5	62.8571	37.1429	20	yes	yes	yes
minimal	l6	6	l4	2	4	cp	0		85.7143	14.2857	0	yes	yes	no
minimal	l6	6	l4	2	5	cn	0		100	0	0	yes	yes	yes
minimal	l6	6	l4	2	6	cn	0		60	40	0	yes	yes	yes
minimal	l6	6	l4	3	1	cp	1	2	42.8571	57.1429	31.4286	yes	yes	yes
minimal	l6	6	l4	3	2	cp	1	2	45.7143	54.2857	48.5714	yes	yes	yes
minimal	l6	6	l4	3	3	cn	0		68.5714	31.4286	0	yes	yes	yes
minimal	l6	6	l4	3	4	cp	1	2	62.8571	37.1429	31.4286	yes	yes	yes
minimal	l6	6	l4	3	5	cn	0		82.8571	17.1429	0	yes	yes	yes
minimal	l6	6	l4	3	6	cn	1	32	88.5714	11.4286	5.71429	yes	yes	no
gentle	l7	7	l4	1	1	cp	1	2	25.7143	74.2857	42.8571	yes	yes	yes
gentle	l7	7	l4	1	2	cn	0		100	0	0	yes	yes	yes
gentle	l7	7	l4	1	4	cn	0		100	0	0	yes	yes	yes
gentle	l7	7	l4	1	5	cn	0		100	0	0	yes	yes	yes
gentle	l7	7	l4	1	6	cp	1	2	42.8571	57.1429	31.4286	yes	yes	yes
gentle	l7	7	l4	2	1	cp	1	2	2.85714	97.1429	45.7143	yes	no	yes
gentle	l7	7	l4	2	2	cn	1	14	74.2857	25.7143	2.85714	yes	no	no
gentle	l7	7	l4	2	3	cn	0		100	0	0	yes	no	yes
gentle	l7	7	l4	2	5	cp	0		100	0	0	yes	no	no
gentle	l7	7	l4	2	6	cn	0		100	0	0	yes	no	yes
gentle	l7	7	l4	3	1	cp	1	4	60	40	17.1429	yes	yes	yes
gentle	l7	7	l4	3	2	cn	0		100	0	0	yes	yes	yes
gentle	l7	7	l4	3	3	cp	0		100	0	0	yes	yes	no
gentle	l7	7	l4	3	4	cn	0		100	0	0	yes	yes	yes
gentle	l7	7	l4	3	5	cn	0		100	0	0	yes	yes	yes
gentle	l8	8	l4	1	1	cp	1	2	60	40	25.7143	no	no	yes
gentle	l8	8	l4	1	2	cn	0		100	0	0	no	no	yes
gentle	l8	8	l4	1	3	cp	0		100	0	0	no	no	no
gentle	l8	8	l4	1	4	cn	0		100	0	0	no	no	yes
gentle	l8	8	l4	1	5	cn	0		100	0	0	no	no	yes
gentle	l8	8	l4	1	6	cp	0		100	0	0	no	no	no
gentle	l8	8	l4	2	1	cp	1	2	77.1429	22.8571	14.2857	no	no	yes
gentle	l8	8	l4	2	2	cp	0		100	0	0	no	no	no
gentle	l8	8	l4	2	3	cn	0		100	0	0	no	no	yes
gentle	l8	8	l4	2	4	cn	0		100	0	0	no	no	yes
gentle	l8	8	l4	2	5	cp	0		100	0	0	no	no	no
gentle	l8	8	l4	2	6	cn	0		100	0	0	no	no	yes
gentle	l8	8	l4	3	1	cp	1	3	80	20	11.4286	no	no	yes
gentle	l8	8	l4	3	2	cn	0		100	0	0	no	no	yes
gentle	l8	8	l4	3	3	cn	0		100	0	0	no	no	yes
gentle	l8	8	l4	3	4	cp	0		100	0	0	no	no	no
gentle	l8	8	l4	3	5	cn	0		100	0	0	no	no	yes
gentle	l8	8	l4	3	6	cp	0	2	91.4286	8.57143	2.85714	no	no	no
gentle	l9	9	l3	1	1	cp	1	2	25.7143	74.2857	25.7143	no	no	yes
gentle	l9	9	l3	1	3	cp	0		100	0	0	no	no	no
gentle	l9	9	l3	1	4	cp	0		82.8571	17.1429	0	no	no	no
gentle	l9	9	l3	1	5	cp	0		100	0	0	no	no	no
gentle	l9	9	l3	1	6	cn	0		100	0	0	no	no	yes
gentle	l9	9	l3	2	1	cp	1	2	2.85714	97.1429	57.1429	no	no	yes
gentle	l9	9	l3	2	2	cn	0		100	0	0	no	no	yes
gentle	l9	9	l3	2	3	cp	0		100	0	0	no	no	no
gentle	l9	9	l3	2	4	cp	0		100	0	0	no	no	no
gentle	l9	9	l3	2	5	cn	0		100	0	0	no	no	yes
gentle	l9	9	l3	2	6	cp	0		97.1429	2.85714	0	no	no	no
gentle	l9	9	l3	3	1	cp	1	2	2.85714	97.1429	34.2857	no	no	yes
gentle	l9	9	l3	3	2	cn	0		100	0	0	no	no	yes
gentle	l9	9	l3	3	3	cp	0		100	0	0	no	no	no
gentle	l9	9	l3	3	4	cp	0		97.1429	2.85714	0	no	no	no
gentle	l9	9	l3	3	5	cp	0		100	0	0	no	no	no
gentle	l9	9	l3	3	6	cn	0		100	0	0	no	no	yes

## Sheet: repetition
block	treatment	observer	id_pig	group	session	trial	repetition	cue	app	lat_contact	pct_time_app	pct_time_contact
1	rough	no	m1	1	1	3	1	ap	0	00:00:35	0.114286	0
1	rough	no	m1	1	1	7	1	an	1	00:00:35	0.217391	0.130435
1	rough	no	m1	1	1	10	1	am	0	00:00:35	0	0
1	rough	no	m1	1	2	5	2	an	0	00:00:35	0.114286	0
1	rough	no	m1	1	3	4	2	am	0	00:00:35	0	0
1	rough	no	m1	1	3	8	2	ap	1	00:00:01	0.514286	0.457143
1	rough	yes	m1	1	4	5	1	am	0	00:00:35	0	0
1	rough	yes	m1	1	4	9	1	ap	0	00:00:35	0	0
1	rough	yes	m1	1	5	3	1	ap	1	00:00:02	0.971429	0.942857
1	rough	yes	m1	1	5	6	2	an	0	00:00:35	0	0
1	rough	yes	m1	1	6	3	2	an	1	00:00:02	0.485714	0.4
1	rough	yes	m1	1	6	6	2	am	1	00:00:02	0.285714	0.228571
1	rough	yes	b1	1	1	5	1	am	0	00:00:35	0	0
1	rough	yes	b1	1	2	3	1	an	0	00:00:35	0.0769231	0
1	rough	yes	b1	1	2	6	1	ap	0	00:00:35	0	0
1	rough	yes	b1	1	2	9	2	am	0	00:00:35	0	0
1	rough	yes	b1	1	3	3	2	ap	0	00:00:35	0	0
1	rough	yes	b1	1	4	4	2	an	1	00:00:21	0.428571	0.4
1	rough	no	b1	1	6	3	1	ap	0	00:00:35	0.114286	0
1	rough	no	b1	1	6	6	1	an	0	00:00:35	0.285714	0
1	rough	no	b1	1	6	9	1	am	0	00:00:35	0	0
1	rough	no	b1	1	7	7	2	am	0	00:00:35	0	0
1	rough	no	b1	1	7	10	2	ap	1	00:00:11	0.257143	0.2
1	rough	no	b1	1	8	4	2	an	0	00:00:35	0.114286	0
1	rough	no	l2	2	1	3	1	an	0	00:00:35	0	0
1	rough	no	l2	2	1	6	1	ap	0	00:00:35	0.228571	0
1	rough	no	l2	2	2	3	1	am	0	00:00:35	0	0
1	rough	no	l2	2	2	6	2	an	1	00:00:13	0.142857	0.0285714
1	rough	no	l2	2	3	5	2	ap	1	00:00:01	0.371429	0.228571
1	rough	no	l2	2	3	9	2	am	0	00:00:35	0	0
1	rough	yes	l2	2	5	3	1	ap	1	00:00:03	0.542857	0.485714
1	rough	yes	l2	2	5	9	1	am	0	00:00:35	0	0
1	rough	yes	l2	2	5	12	1	an	0	00:00:35	0.0285714	0
1	rough	yes	l2	2	6	5	2	an	1	00:00:03	0.142857	0.0571429
1	rough	yes	l2	2	7	6	2	ap	0	00:00:35	0.0571429	0
1	rough	yes	l2	2	7	9	2	am	0	00:00:35	0.114286	0
1	rough	no	m2	2	1	3	1	an	0	00:00:35	0	0
1	rough	no	m2	2	1	6	1	ap	0	00:00:35	0	0
1	rough	no	m2	2	1	9	1	am	0	00:00:35	0	0
1	rough	no	m2	2	2	3	2	am	0	00:00:35	0	0
1	rough	no	m2	2	2	6	2	an	0	00:00:35	0	0
1	rough	no	m2	2	2	10	2	ap	0	00:00:35	0	0
1	rough	yes	m2	2	3	5	1	ap	1	00:00:02	0.285714	0.228571
1	rough	yes	m2	2	3	8	1	am	1	00:00:02	0.342857	0.285714
1	rough	yes	m2	2	4	3	1	an	0	00:00:35	0	0
1	rough	yes	m2	2	4	6	2	ap	0	00:00:35	0	0
1	rough	yes	m2	2	4	9	2	am	1	00:00:18	0.228571	0.171429
1	rough	yes	m2	2	5	4	2	an	1	00:00:01	0.314286	0.257143
1	rough	yes	b2	2	1	4	1	am	1	00:00:31	0.171429	0.114286
1	rough	yes	b2	2	2	5	1	an	0	00:00:35	0	0
1	rough	yes	b2	2	2	9	1	ap	0	00:00:35	0	0
1	rough	yes	b2	2	3	3	2	ap	1	00:00:04	0.228571	0.0857143
1	rough	yes	b2	2	4	7	2	am	1	00:00:08	0.171429	0.0857143
1	rough	yes	b2	2	4	10	2	an	1	00:00:02	0.314286	0.228571
1	rough	no	b2	2	5	3	1	ap	1	00:00:03	0.371429	0.314286
1	rough	no	b2	2	5	8	1	am	1	00:00:03	0.257143	0.2
1	rough	no	b2	2	5	11	1	an	1	00:00:07	0.8	0.371429
1	rough	no	b2	2	6	3	2	an	1	00:00:04	0.714286	0.6
1	rough	no	b2	2	6	6	2	am	0	00:00:35	0	0
1	rough	no	b2	2	6	9	2	ap	0	00:00:35	0	0
1	minimal	yes	m4	4	1	3	1	an	0	00:00:35	0	0
1	minimal	yes	m4	4	1	6	1	ap	0	00:00:35	0	0
1	minimal	yes	m4	4	1	9	1	am	0	00:00:35	0	0
1	minimal	yes	m4	4	2	3	2	am	0	00:00:35	0	0
1	minimal	yes	m4	4	2	6	2	ap	0	00:00:35	0	0
1	minimal	yes	m4	4	2	11	2	an	0	00:00:35	0	0
1	minimal	no	m4	4	4	3	1	am	0	00:00:35	0	0
1	minimal	no	m4	4	5	3	1	ap	1	00:00:10	0.971429	0.428571
1	minimal	no	m4	4	5	6	2	am	0	00:00:35	0	0
1	minimal	no	m4	4	5	9	1	an	1	00:00:09	0.514286	0.342857
1	minimal	no	m4	4	6	3	2	an	1	00:00:03	0.342857	0.285714
1	minimal	no	m4	4	6	6	2	ap	0	00:00:35	0	0
1	minimal	yes	l5	5	1	5	1	an	1	00:00:28	0.228571	0.2
1	minimal	yes	l5	5	1	8	1	am	0	00:00:35	0.0285714	0
1	minimal	yes	l5	5	2	3	1	ap	0	00:00:35	0	0
1	minimal	yes	l5	5	2	8	2	an	0	00:00:35	0.0857143	0
1	minimal	yes	l5	5	3	3	2	am	0	00:00:35	0	0
1	minimal	yes	l5	5	3	6	2	ap	0	00:00:35	0	0
1	minimal	no	l5	5	4	3	1	am	0	00:00:35	0	0
1	minimal	no	l5	5	4	6	1	an	1	00:00:31	0.142857	0.114286
1	minimal	no	l5	5	4	9	1	ap	0	00:00:35	0	0
1	minimal	no	l5	5	5	4	2	ap	0	00:00:35	0	0
1	minimal	no	l5	5	5	7	2	an	0	00:00:35	0	0
1	minimal	no	l5	5	5	10	2	am	0	00:00:35	0	0
1	minimal	no	m5	5	3	3	1	am	1	00:00:16	0.628571	0.428571
1	minimal	no	m5	5	3	6	1	an	1	00:00:16	0.457143	0.4
1	minimal	no	m5	5	3	9	1	ap	0	00:00:35	0	0
1	minimal	no	m5	5	4	5	2	ap	0	00:00:35	0.0731707	0
1	minimal	no	m5	5	5	4	2	an	1	00:00:29	0.428571	0.0857143
1	minimal	no	m5	5	5	8	2	am	0	00:00:35	0	0
1	minimal	yes	m5	5	6	5	1	ap	0	00:00:35	0.228571	0
1	minimal	yes	m5	5	6	8	1	am	1	00:00:26	0.0857143	0.0285714
1	minimal	yes	m5	5	6	11	1	an	1	00:00:09	0.371429	0.314286
1	minimal	yes	m5	5	7	3	2	am	0	00:00:35	0.171429	0
1	minimal	yes	m5	5	7	8	2	ap	0	00:00:35	0	0
1	minimal	yes	m5	5	8	4	2	an	1	00:00:35	0.148936	0
1	minimal	no	b5	5	1	3	1	an	0	00:00:35	0	0
1	minimal	no	b5	5	1	6	1	am	1	00:00:09	0.771429	0.485714
1	minimal	no	b5	5	1	9	1	ap	0	00:00:35	0	0
1	minimal	no	b5	5	2	3	2	ap	1	00:00:01	0.8	0.742857
1	minimal	no	b5	5	2	6	2	an	1	00:00:03	0.171429	0.0571429
1	minimal	no	b5	5	2	9	2	am	0	00:00:35	0	0
1	minimal	yes	b5	5	4	3	1	an	0	00:00:35	0.0285714	0
1	minimal	yes	b5	5	4	7	1	am	0	00:00:35	0.0571429	0
1	minimal	yes	b5	5	5	3	2	am	1	00:00:01	0.514286	0.457143
1	minimal	yes	b5	5	5	6	1	ap	1	00:00:05	0.257143	0.0571429
1	minimal	yes	b5	5	5	9	2	an	0	00:00:35	0.114286	0
1	minimal	yes	b5	5	6	4	2	ap	1	00:00:02	0.257143	0.2
1	minimal	no	l6	6	1	3	1	ap	0	00:00:35	0	0
1	minimal	no	l6	6	1	10	1	an	0	00:00:35	0	0
1	minimal	no	l6	6	2	3	2	an	0	00:00:35	0	0
1	minimal	no	l6	6	2	6	1	am	0	00:00:35	0	0
1	minimal	no	l6	6	2	12	2	ap	0	00:00:35	0.0571429	0
1	minimal	no	l6	6	3	6	2	am	0	00:00:35	0.0571429	0
1	minimal	yes	l6	6	4	3	1	am	0	00:00:35	0.2	0
1	minimal	yes	l6	6	4	6	1	ap	1	00:00:03	0.285714	0.228571
1	minimal	yes	l6	6	4	9	1	an	0	00:00:35	0.0571429	0
1	minimal	yes	l6	6	5	3	2	ap	1	00:00:03	0.4	0.342857
1	minimal	yes	l6	6	5	6	2	an	1	00:00:02	0.314286	0.257143
1	minimal	yes	l6	6	5	9	2	am	1	00:00:02	0.285714	0.228571
1	minimal	no	m6	6	1	3	1	ap	0	00:00:35	0	0
1	minimal	no	m6	6	1	6	1	an	0	00:00:35	0	0
1	minimal	no	m6	6	1	9	1	am	1	00:00:03	0.2	0.142857
1	minimal	no	m6	6	3	3	2	an	0	00:00:35	0	0
1	minimal	no	m6	6	3	7	2	am	0	00:00:35	0.0285714	0
1	minimal	no	m6	6	3	10	2	ap	1	00:00:02	0.457143	0.4
1	minimal	yes	m6	6	4	5	1	am	0	00:00:35	0.0285714	0
1	minimal	yes	m6	6	4	8	1	ap	1	00:00:12	0.257143	0.142857
1	minimal	yes	m6	6	5	3	2	am	1	00:00:03	0.285714	0.0571429
1	minimal	yes	m6	6	5	6	2	ap	1	00:00:02	0.228571	0.171429
1	minimal	yes	m6	6	5	9	1	an	1	00:00:17	0.0857143	0.0285714
1	minimal	yes	m6	6	6	3	2	an	0	00:00:35	0	0
1	minimal	yes	b6	6	1	3	1	am	0	00:00:35	0	0
1	minimal	yes	b6	6	1	7	1	ap	1	00:00:08	0.142857	0.0285714
1	minimal	yes	b6	6	1	11	1	an	1	00:00:25	0.257143	0.114286
1	minimal	yes	b6	6	2	5	2	ap	1	00:00:03	0.457143	0.4
1	minimal	yes	b6	6	2	8	2	an	1	00:00:02	0.171429	0.0285714
1	minimal	yes	b6	6	2	11	2	am	0	00:00:35	0	0
1	minimal	no	b6	6	3	5	1	an	1	00:00:02	0.0857143	0.0285714
1	minimal	no	b6	6	3	8	1	am	0	00:00:35	0.342857	0
1	minimal	no	b6	6	3	13	1	ap	1	00:00:01	0.314286	0.228571
1	minimal	no	b6	6	4	3	2	am	1	00:00:08	0.428571	0.314286
1	minimal	no	b6	6	4	9	2	ap	1	00:00:02	0.114286	0.0571429
1	minimal	no	b6	6	4	13	2	an	0	00:00:35	0	0
1	gentle	yes	l7	7	1	6	1	ap	0	00:00:35	0	0
1	gentle	yes	l7	7	1	9	1	an	0	00:00:35	0	0
1	gentle	yes	l7	7	3	3	1	am	1	00:00:18	0.571429	0.0571429
1	gentle	yes	l7	7	3	6	2	ap	0	00:00:35	0.0857143	0
1	gentle	yes	l7	7	3	9	2	an	0	00:00:35	0.285714	0
1	gentle	yes	l7	7	4	6	2	am	0	00:00:35	0	0
1	gentle	no	l7	7	5	5	1	ap	1	00:00:05	0.942857	0.571429
1	gentle	no	l7	7	6	3	1	an	0	00:00:35	0	0
1	gentle	no	l7	7	6	6	1	am	0	00:00:35	0	0
1	gentle	no	l7	7	6	9	2	ap	0	00:00:35	0	0
1	gentle	no	l7	7	7	3	2	am	0	00:00:35	0.371429	0
1	gentle	no	l7	7	7	6	2	an	1	00:00:02	0.485714	0.342857
1	gentle	no	b7	7	1	3	1	am	1	00:00:35	0	0
1	gentle	no	b7	7	1	7	1	an	1	00:00:35	0	0
1	gentle	no	b7	7	1	10	1	ap	0	00:00:35	0	0
1	gentle	no	b7	7	2	3	2	ap	1	00:00:03	0.171429	0.0571429
1	gentle	no	b7	7	2	7	2	am	1	00:00:02	0.342857	0.285714
1	gentle	no	b7	7	4	5	2	an	0	00:00:35	0	0
1	gentle	yes	b7	7	7	3	1	an	0	00:00:35	0	0
1	gentle	yes	b7	7	7	6	1	ap	0	00:00:35	0	0
1	gentle	yes	b7	7	7	9	1	am	1	00:00:05	0.485714	0.428571
1	gentle	yes	b7	7	8	5	2	ap	1	00:00:02	0.6	0.514286
1	gentle	yes	b7	7	8	9	2	an	1	00:00:35	0.0810811	0.054054
1	gentle	yes	b7	7	8	12	2	am	1	00:00:10	0.142857	0.0857143
1	gentle	no	m8	8	1	5	1	am	0	00:00:35	0	0
1	gentle	no	m8	8	2	3	1	ap	0	00:00:35	0	0
1	gentle	no	m8	8	2	6	1	an	1	00:00:16	0.314286	0.0285714
1	gentle	no	m8	8	2	9	2	am	0	00:00:35	0	0
1	gentle	no	m8	8	3	5	2	an	1	00:00:10	0.685714	0.371429
1	gentle	no	m8	8	3	8	2	ap	0	00:00:35	0	0
1	gentle	yes	m8	8	6	3	1	an	0	00:00:35	0	0
1	gentle	yes	m8	8	6	8	1	am	1	00:00:28	0.171429	0.114286
1	gentle	yes	m8	8	6	11	1	ap	0	00:00:35	0	0
1	gentle	yes	m8	8	7	3	2	am	1	00:00:18	0.371429	0.171429
1	gentle	yes	m8	8	7	6	2	ap	0	00:00:35	0	0
1	gentle	yes	m8	8	8	3	2	an	0	00:00:35	0	0
1	gentle	yes	m9	9	1	5	1	ap	0	00:00:35	0	0
1	gentle	yes	m9	9	1	8	1	an	1	00:00:22	0.0857143	0.0285714
1	gentle	yes	m9	9	1	11	1	am	0	00:00:35	0	0
1	gentle	yes	m9	9	2	3	2	an	0	00:00:35	0	0
1	gentle	yes	m9	9	2	6	2	am	1	00:00:35	0.0833333	0
1	gentle	yes	m9	9	2	9	2	ap	1	00:00:05	0.314286	0.228571
1	gentle	no	m9	9	3	4	1	ap	1	00:00:02	0.542857	0.4
1	gentle	no	m9	9	3	7	1	an	1	00:00:03	0.114286	0.0571429
1	gentle	no	m9	9	3	10	1	am	1	00:00:32	0.114286	0.0857143
1	gentle	no	m9	9	4	3	2	am	1	00:00:28	0.257143	0.2
1	gentle	no	m9	9	4	6	2	ap	0	00:00:35	0.0465116	0
1	gentle	no	m9	9	4	9	2	an	1	00:00:28	0.228571	0.2
2	gentle	no	l10	10	1	3	1	ap	1	00:00:01	0.971429	0.742857
2	gentle	no	l10	10	1	6	1	am	1	00:00:23	0.371429	0.342857
2	gentle	no	l10	10	1	11	1	an	0	00:00:35	0	0
2	gentle	no	l10	10	3	5	2	am	1	00:00:09	0.485714	0.4
2	gentle	no	l10	10	3	8	2	an	1	00:00:02	0.371429	0.285714
2	gentle	no	l10	10	4	6	2	ap	1	00:00:23	0.457143	0.314286
2	gentle	yes	l10	10	9	3	1	an	1	00:00:02	0.457143	0.314286
2	gentle	yes	l10	10	9	6	1	ap	1	00:00:01	0.0857143	0.0285714
2	gentle	yes	l10	10	9	9	1	am	0	00:00:35	0	0
2	gentle	yes	l10	10	11	3	2	ap	1	00:00:01	0.571429	0.4
2	gentle	yes	l10	10	13	6	2	an	0	00:00:35	0.142857	0
2	gentle	yes	l10	10	14	4	2	am	1	00:00:03	0.542857	0.114286
2	gentle	yes	l11	11	1	5	1	an	1	00:00:28	0.2	0.0571429
2	gentle	yes	l11	11	2	4	1	ap	1	00:00:08	0.771429	0.685714
2	gentle	yes	l11	11	5	3	1	am	0	00:00:35	0.114286	0
2	gentle	yes	l11	11	5	6	2	ap	1	00:00:18	0.542857	0.428571
2	gentle	yes	l11	11	5	10	2	an	1	00:00:06	0.257143	0.171429
2	gentle	yes	l11	11	6	6	2	am	1	00:00:02	0.257143	0.0571429
2	gentle	no	l11	11	7	3	1	an	1	00:00:13	0.714286	0.228571
2	gentle	no	l11	11	7	6	1	ap	0	00:00:35	0	0
2	gentle	no	l11	11	7	11	1	am	1	00:00:02	0.485714	0.0285714
2	gentle	no	l11	11	8	5	2	ap	1	00:00:02	0.6	0.2
2	gentle	no	l11	11	8	10	2	an	1	00:00:01	0.457143	0.371429
2	gentle	no	l11	11	10	6	2	am	1	00:00:03	0.542857	0.171429
2	gentle	no	l12	12	1	3	1	ap	0	00:00:35	0.114286	0
2	gentle	no	l12	12	1	6	1	an	0	00:00:35	0	0
2	gentle	no	l12	12	1	9	1	am	1	00:00:02	0.4	0.285714
2	gentle	no	l12	12	2	3	2	an	0	00:00:35	0.0571429	0
2	gentle	no	l12	12	3	5	2	am	0	00:00:35	0	0
2	gentle	no	l12	12	4	4	2	ap	0	00:00:35	0.0571429	0
2	gentle	yes	l12	12	5	3	1	ap	1	00:00:09	0.771429	0.742857
2	gentle	yes	l12	12	5	6	1	am	1	00:00:01	0.428571	0.371429
2	gentle	yes	l12	12	5	9	1	an	1	00:00:02	0.114286	0.0571429
2	gentle	yes	l12	12	6	3	2	am	1	00:00:02	0.142857	0.0857143
2	gentle	yes	l12	12	6	6	2	an	0	00:00:35	0	0
2	gentle	yes	l12	12	6	9	2	ap	1	00:00:01	0.171429	0.114286
2	gentle	yes	m12	12	1	3	1	ap	0	00:00:35	0	0
2	gentle	yes	m12	12	2	3	1	an	0	00:00:35	0	0
2	gentle	yes	m12	12	2	7	1	am	1	00:00:35	0.03	0
2	gentle	yes	m12	12	3	4	2	am	1	00:00:26	0.314286	0.257143
2	gentle	yes	m12	12	3	7	2	an	0	00:00:35	0	0
2	gentle	yes	m12	12	6	8	2	ap	0	00:00:35	0.0857143	0
2	gentle	no	m12	12	7	3	1	am	0	00:00:35	0	0
2	gentle	no	m12	12	10	3	1	ap	1	00:00:02	0.314286	0.257143
2	gentle	no	m12	12	11	3	1	an	1	00:00:23	0.342857	0.2
2	gentle	no	m12	12	11	8	2	am	1	00:00:12	0.285714	0.228571
2	gentle	no	m12	12	11	11	2	ap	0	00:00:35	0	0
2	gentle	no	m12	12	13	4	2	an	0	00:00:35	0	0
2	minimal	no	m13	13	1	3	1	ap	0	00:00:35	0	0
2	minimal	no	m13	13	1	10	1	am	0	00:00:35	0	0
2	minimal	no	m13	13	2	3	2	am	0	00:00:35	0	0
2	minimal	no	m13	13	2	10	1	an	0	00:00:35	0	0
2	minimal	no	m13	13	3	3	2	an	0	00:00:35	0	0
2	minimal	no	m13	13	4	4	2	ap	0	00:00:35	0	0
2	minimal	yes	m13	13	5	5	1	ap	1	00:00:12	0.428571	0.314286
2	minimal	yes	m13	13	6	3	1	an	0	00:00:35	0	0
2	minimal	yes	m13	13	6	6	1	am	0	00:00:35	0	0
2	minimal	yes	m13	13	7	3	2	am	0	00:00:35	0	0
2	minimal	yes	m13	13	7	10	2	an	0	00:00:35	0	0
2	minimal	yes	m13	13	9	8	2	ap	0	00:00:35	0	0
2	minimal	yes	b14	14	3	5	1	ap	0	00:00:35	0	0
2	minimal	yes	b14	14	3	10	1	an	0	00:00:35	0	0
2	minimal	yes	b14	14	3	13	1	am	0	00:00:35	0	0
2	minimal	yes	b14	14	4	3	2	am	0	00:00:35	0	0
2	minimal	yes	b14	14	4	10	2	ap	0	00:00:35	0	0
2	minimal	yes	b14	14	4	13	2	an	0	00:00:35	0	0
2	minimal	no	b14	14	5	6	1	an	0	00:00:35	0.114286	0
2	minimal	no	b14	14	5	9	1	am	0	00:00:35	0	0
2	minimal	no	b14	14	5	12	1	ap	0	00:00:35	0	0
2	minimal	no	b14	14	6	3	2	ap	0	00:00:35	0.114286	0
2	minimal	no	b14	14	6	6	2	an	1	00:00:29	0.285714	0.171429
2	minimal	no	b14	14	6	9	2	am	0	00:00:35	0	0
2	minimal	no	l15	15	1	6	1	am	1	00:00:27	0.285714	0.228571
2	minimal	no	l15	15	2	3	1	ap	1	00:00:35	0	0
2	minimal	no	l15	15	3	3	1	an	0	00:00:35	0.142857	0
2	minimal	no	l15	15	4	4	2	ap	0	00:00:35	0.0857143	0
2	minimal	no	l15	15	4	9	2	an	1	00:00:18	0.514286	0.4
2	minimal	no	l15	15	4	12	2	am	1	00:00:02	0.714286	0.657143
2	minimal	yes	l15	15	6	3	1	an	0	00:00:35	0	0
2	minimal	yes	l15	15	8	3	1	am	0	00:00:35	0.285714	0
2	minimal	yes	l15	15	8	7	2	an	0	00:00:35	0	0
2	minimal	yes	l15	15	8	10	1	ap	0	00:00:35	0.2	0
2	minimal	yes	l15	15	9	3	2	ap	0	00:00:35	0	0
2	minimal	yes	l15	15	9	8	2	am	1	00:00:26	0.371429	0.228571
2	minimal	yes	b15	15	1	3	1	am	1	00:00:17	0.571429	0.457143
2	minimal	yes	b15	15	1	9	1	an	0	00:00:35	0	0
2	minimal	yes	b15	15	2	3	1	ap	0	00:00:35	0	0
2	minimal	yes	b15	15	3	5	2	ap	1	00:00:14	0.8	0.285714
2	minimal	yes	b15	15	3	9	2	am	0	00:00:35	0.314286	0
2	minimal	yes	b15	15	3	12	2	an	1	00:00:06	0.457143	0.228571
2	minimal	no	b15	15	6	3	1	an	0	00:00:35	0.228571	0
2	minimal	no	b15	15	8	3	1	ap	0	00:00:35	0	0
2	minimal	no	b15	15	8	6	1	am	0	00:00:35	0.0857143	0
2	minimal	no	b15	15	9	3	2	am	0	00:00:35	0	0
2	minimal	no	b15	15	10	4	2	an	0	00:00:35	0	0
2	minimal	no	b15	15	10	7	2	ap	0	00:00:35	0	0
2	rough	yes	l16	16	1	3	1	ap	0	00:00:35	0	0
2	rough	yes	l16	16	2	3	1	an	0	00:00:35	0	0
2	rough	yes	l16	16	3	3	1	am	0	00:00:35	0	0
2	rough	yes	l16	16	9	4	2	ap	0	00:00:35	0	0
2	rough	no	l16	16	11	3	1	ap	0	00:00:35	0	0
2	rough	no	l16	16	12	3	1	an	0	00:00:35	0	0
2	rough	no	l16	16	12	10	1	am	1	00:00:04	0.2	0.114286
2	rough	no	l16	16	12	13	2	am	0	00:00:35	0	0
2	rough	no	l16	16	13	5	2	ap	0	00:00:35	0	0
2	rough	no	l16	16	13	10	2	an	0	00:00:35	0	0
2	rough	no	b16	16	3	3	1	an	1	00:00:07	0.428571	0.142857
2	rough	no	b16	16	3	6	1	ap	1	00:00:05	0.857143	0.485714
2	rough	no	b16	16	3	10	1	am	1	00:00:31	0.142857	0.114286
2	rough	no	b16	16	5	3	2	ap	0	00:00:35	0.257143	0
2	rough	no	b16	16	6	3	2	am	0	00:00:35	0	0
2	rough	no	b16	16	7	6	2	an	1	00:00:20	0.228571	0.114286
2	rough	yes	b16	16	10	3	1	ap	1	00:00:12	0.571429	0.428571
2	rough	yes	b16	16	10	6	1	am	0	00:00:35	0	0
2	rough	yes	b16	16	13	3	2	am	1	00:00:06	0.342857	0.142857
2	rough	yes	b16	16	13	6	1	an	1	00:00:22	0.228571	0.0571429
2	rough	yes	b16	16	15	5	2	an	1	00:00:07	0.942857	0.228571
2	rough	yes	b16	16	15	9	2	ap	1	00:00:08	0.4	0.228571
2	rough	yes	l17	17	1	4	1	ap	0	00:00:35	0.0571429	0
2	rough	yes	l17	17	2	3	1	am	0	00:00:35	0	0
2	rough	yes	l17	17	2	6	1	an	0	00:00:35	0	0
2	rough	yes	l17	17	2	12	2	ap	0	00:00:35	0	0
2	rough	yes	l17	17	5	4	2	an	0	00:00:35	0	0
2	rough	yes	l17	17	5	6	2	am	0	00:00:35	0.114286	0
2	rough	no	l17	17	6	3	1	ap	1	00:00:35	0.222222	0
2	rough	no	l17	17	6	10	1	am	0	00:00:35	0	0
2	rough	no	l17	17	7	3	2	am	0	00:00:35	0.228571	0
2	rough	no	l17	17	7	6	2	ap	0	00:00:35	0	0
2	rough	no	l17	17	7	9	1	an	0	00:00:35	0	0
2	rough	no	l17	17	8	3	2	an	0	00:00:35	0	0
2	rough	no	m17	17	1	7	1	an	1	00:00:23	0.371429	0.285714
2	rough	no	m17	17	2	5	1	ap	0	00:00:35	0	0
2	rough	no	m17	17	3	6	1	am	0	00:00:35	0	0
2	rough	no	m17	17	3	9	2	an	1	00:00:04	0.257143	0.171429
2	rough	no	m17	17	4	6	2	am	0	00:00:35	0	0
2	rough	no	m17	17	4	9	2	ap	1	00:00:30	0.2	0.142857
2	rough	yes	m17	17	5	3	1	an	0	00:00:35	0	0
2	rough	yes	m17	17	5	8	1	ap	1	00:00:07	0.2	0.114286
2	rough	yes	m17	17	6	5	2	ap	1	00:00:02	0.257143	0.2
2	rough	yes	m17	17	11	3	1	am	1	00:00:04	0.6	0.457143
2	rough	yes	m17	17	11	6	2	an	0	00:00:35	0	0
2	rough	yes	m17	17	12	4	2	am	0	00:00:35	0	0
2	rough	yes	l18	18	1	5	1	ap	0	00:00:35	0	0
2	rough	yes	l18	18	3	3	1	an	0	00:00:35	0	0
2	rough	yes	l18	18	4	3	1	am	0	00:00:35	0	0
2	rough	yes	l18	18	4	10	2	an	0	00:00:35	0	0
2	rough	yes	l18	18	5	5	2	am	1	00:00:16	0.114286	0.0571429
2	rough	no	l18	18	6	3	1	an	0	00:00:35	0	0
2	rough	no	l18	18	6	6	1	ap	0	00:00:35	0	0
2	rough	no	l18	18	6	13	1	am	0	00:00:35	0.0285714	0
2	rough	no	l18	18	7	5	2	am	0	00:00:35	0	0
2	rough	no	l18	18	7	10	2	an	0	00:00:35	0	0
2	rough	no	l18	18	7	13	2	ap	1	00:00:04	0.2	0.114286

## Sheet: CBT_1
block	treatment	observer	id_pig	group	session	trial	cue	cue_freq	cue_rep	app	lat_contact
1	rough	yes	b1	1	1	1	cp	1	4	1	30
1	rough	yes	b1	1	1	2	cn	7	20	1	19
1	rough	yes	b1	1	1	3	cp	1	4	1	3
1	rough	yes	b1	1	1	4	cn	7	20	0	35
1	rough	yes	b1	1	1	5	am	4	12	0	35
1	rough	yes	b1	1	1	6	cp	1	4	1	4
1	rough	yes	b1	1	1	7	cn	7	20	1	25
1	rough	yes	b1	1	1	8	cp	1	4	1	3
1	rough	yes	b1	1	1	9	cn	7	20	1	3
1	rough	yes	b1	1	2	1	cp	1	4	1	2
1	rough	yes	b1	1	2	2	cn	7	20	0	35
1	rough	yes	b1	1	2	3	an	5	16	0	35
1	rough	yes	b1	1	2	4	cn	7	20	0	35
1	rough	yes	b1	1	2	5	cp	1	4	1	2
1	rough	yes	b1	1	2	6	ap	3	8	0	35
1	rough	yes	b1	1	2	7	cn	7	20	0	35
1	rough	yes	b1	1	2	8	cp	1	4	1	2
1	rough	yes	b1	1	2	9	am	4	12	0	35
1	rough	yes	b1	1	3	1	cp	1	4	1	2
1	rough	yes	b1	1	3	2	cn	7	20	0	35
1	rough	yes	b1	1	3	3	ap	3	8	0	35
1	rough	yes	b1	1	3	4	cn	7	20	1	28
1	rough	yes	b1	1	3	5	cn	7	20	1	6
1	rough	yes	b1	1	3	6	cn	7	20	1	2
1	rough	yes	b1	1	4	1	cp	1	4	1	3
1	rough	yes	b1	1	4	2	cn	7	20	0	35
1	rough	yes	b1	1	4	3	cp	1	4	1	1
1	rough	yes	b1	1	4	4	an	5	16	1	21
1	rough	no	b1	1	6	1	cp	1	4	1	2
1	rough	no	b1	1	6	2	cn	7	20	0	33
1	rough	no	b1	1	6	3	ap	3	8	0	35
1	rough	no	b1	1	6	4	cp	1	4	1	1
1	rough	no	b1	1	6	5	cn	7	20	0	35
1	rough	no	b1	1	6	6	an	5	16	0	35
1	rough	no	b1	1	6	7	cn	7	20	0	35
1	rough	no	b1	1	6	8	cp	1	4	1	2
1	rough	no	b1	1	6	9	am	4	12	0	35
1	rough	no	b1	1	7	1	cp	1	4	1	2
1	rough	no	b1	1	7	2	cn	7	20	1	2
1	rough	no	b1	1	7	3	cp	1	4	1	2
1	rough	no	b1	1	7	4	cn	7	20	1	3
1	rough	no	b1	1	7	5	cp	1	4	1	2
1	rough	no	b1	1	7	6	cn	7	20	0	35
1	rough	no	b1	1	7	7	am	4	12	0	35
1	rough	no	b1	1	7	8	cn	7	20	0	35
1	rough	no	b1	1	7	9	cp	1	4	1	15
1	rough	no	b1	1	7	10	ap	3	8	1	11
1	rough	no	b1	1	7	11	cn	7	20	1	11
1	rough	no	b1	1	8	1	cp	1	4	1	2
1	rough	no	b1	1	8	2	cn	7	20	0	35
1	rough	no	b1	1	8	3	cp	1	4	1	3
1	rough	no	b1	1	8	4	an	5	16	0	35
1	rough	no	m1	1	1	1	cp	1	4	1	2
1	rough	no	m1	1	1	2	cn	7	20	0	35
1	rough	no	m1	1	1	3	ap	3	8	0	35
1	rough	no	m1	1	1	4	cn	7	20	1	2
1	rough	no	m1	1	1	5	cn	7	20	1	1
1	rough	no	m1	1	1	6	cp	1	4	1	1
1	rough	no	m1	1	1	7	an	5	16	0	35
1	rough	no	m1	1	1	8	cn	7	20	0	34
1	rough	no	m1	1	1	9	cp	1	4	1	1
1	rough	no	m1	1	1	10	am	4	12	0	35
1	rough	no	m1	1	2	1	cp	1	4	1	2
1	rough	no	m1	1	2	2	cn	7	20	1	1
1	rough	no	m1	1	2	3	cp	1	4	1	2
1	rough	no	m1	1	2	4	cn	7	20	0	35
1	rough	no	m1	1	2	5	an	5	16	0	34
1	rough	no	m1	1	2	6	cn	7	20	1	1
1	rough	no	m1	1	2	7	cn	7	20	1	1
1	rough	no	m1	1	3	1	cp	1	4	1	2
1	rough	no	m1	1	3	2	cn	7	20	0	35
1	rough	no	m1	1	3	3	cp	1	4	1	2
1	rough	no	m1	1	3	4	am	4	12	0	35
1	rough	no	m1	1	3	5	cn	7	20	1	2
1	rough	no	m1	1	3	6	cn	7	20	0	35
1	rough	no	m1	1	3	7	cp	1	4	1	2
1	rough	no	m1	1	3	8	ap	3	8	1	1
1	rough	yes	m1	1	4	1	cp	1	4	1	3
1	rough	yes	m1	1	4	2	cn	7	20	1	11
1	rough	yes	m1	1	4	3	cp	1	4	1	2
1	rough	yes	m1	1	4	4	cn	7	20	1	1
1	rough	yes	m1	1	4	5	am	4	12	0	35
1	rough	yes	m1	1	4	6	cn	7	20	1	2
1	rough	yes	m1	1	4	7	cn	7	20	0	35
1	rough	yes	m1	1	4	8	cp	1	4	1	2
1	rough	yes	m1	1	4	9	ap	3	8	0	35
1	rough	yes	m1	1	4	10	cp	1	4	1	3
1	rough	yes	m1	1	4	11	cn	7	20	0	35
1	rough	yes	m1	1	5	1	cp	1	4	1	2
1	rough	yes	m1	1	5	2	cn	7	20	1	1
1	rough	yes	m1	1	5	3	ap	3	8	1	2
1	rough	yes	m1	1	5	4	cn	7	20	0	35
1	rough	yes	m1	1	5	5	cp	1	4	1	1
1	rough	yes	m1	1	5	6	an	5	16	0	35
1	rough	yes	m1	1	5	7	cn	7	20	1	2
1	rough	yes	m1	1	5	8	cn	7	20	1	1
1	rough	yes	m1	1	5	9	cn	7	20	1	1
1	rough	yes	m1	1	6	1	cp	1	4	1	2
1	rough	yes	m1	1	6	2	cn	7	20	0	35
1	rough	yes	m1	1	6	3	an	5	16	1	2
1	rough	yes	m1	1	6	4	cn	7	20	0	35
1	rough	yes	m1	1	6	5	cp	1	4	1	1
1	rough	yes	m1	1	6	6	am	4	12	1	2
1	rough	yes	b2	2	1	1	cp	1	4	0	35
1	rough	yes	b2	2	1	2	cp	1	4	1	9
1	rough	yes	b2	2	1	3	cn	7	20	0	35
1	rough	yes	b2	2	1	4	am	4	12	1	31
1	rough	yes	b2	2	1	5	cn	7	20	1	6
1	rough	yes	b2	2	1	6	cn	7	20	1	3
1	rough	yes	b2	2	2	1	cp	1	4	1	2
1	rough	yes	b2	2	2	2	cn	7	20	1	24
1	rough	yes	b2	2	2	3	cp	1	4	1	4
1	rough	yes	b2	2	2	4	cn	7	20	0	35
1	rough	yes	b2	2	2	5	an	5	16	0	35
1	rough	yes	b2	2	2	6	cn	7	20	1	5
1	rough	yes	b2	2	2	7	cn	7	20	0	35
1	rough	yes	b2	2	2	8	cp	1	4	1	5
1	rough	yes	b2	2	2	9	ap	3	8	0	35
1	rough	yes	b2	2	2	10	cn	7	20	1	19
1	rough	yes	b2	2	3	1	cp	1	4	1	3
1	rough	yes	b2	2	3	2	cn	7	20	0	35
1	rough	yes	b2	2	3	3	ap	3	8	1	4
1	rough	yes	b2	2	3	4	cn	7	20	1	3
1	rough	yes	b2	2	3	5	cn	7	20	1	2
1	rough	yes	b2	2	3	6	cn	7	20	1	2
1	rough	yes	b2	2	4	1	cp	1	4	1	2
1	rough	yes	b2	2	4	2	cn	7	20	1	3
1	rough	yes	b2	2	4	3	cp	1	4	0	35
1	rough	yes	b2	2	4	4	cp	1	4	1	3
1	rough	yes	b2	2	4	5	cn	7	20	0	35
1	rough	yes	b2	2	4	6	cp	1	4	1	2
1	rough	yes	b2	2	4	7	am	4	12	1	8
1	rough	yes	b2	2	4	8	cn	7	20	1	19
1	rough	yes	b2	2	4	9	cp	1	4	1	2
1	rough	yes	b2	2	4	10	an	5	16	1	2
1	rough	no	b2	2	5	1	cp	1	4	1	2
1	rough	no	b2	2	5	2	cn	7	20	0	35
1	rough	no	b2	2	5	3	ap	3	8	1	3
1	rough	no	b2	2	5	4	cp	1	4	1	5
1	rough	no	b2	2	5	5	cn	7	20	1	1
1	rough	no	b2	2	5	6	cp	1	4	1	2
1	rough	no	b2	2	5	7	cn	7	20	0	35
1	rough	no	b2	2	5	8	am	4	12	1	3
1	rough	no	b2	2	5	9	cn	7	20	0	35
1	rough	no	b2	2	5	10	cp	1	4	1	4
1	rough	no	b2	2	5	11	an	5	16	1	7
1	rough	no	b2	2	6	1	cp	1	4	1	2
1	rough	no	b2	2	6	2	cn	7	20	0	35
1	rough	no	b2	2	6	3	an	5	16	1	4
1	rough	no	b2	2	6	4	cn	7	20	0	35
1	rough	no	b2	2	6	5	cp	1	4	1	2
1	rough	no	b2	2	6	6	am	4	12	0	35
1	rough	no	b2	2	6	7	cn	7	20	0	30
1	rough	no	b2	2	6	8	cp	1	4	1	6
1	rough	no	b2	2	6	9	ap	3	8	0	35
1	rough	no	m2	2	1	1	cp	1	4	1	2
1	rough	no	m2	2	1	2	cn	7	20	0	35
1	rough	no	m2	2	1	3	an	5	16	0	35
1	rough	no	m2	2	1	4	cp	1	4	1	4
1	rough	no	m2	2	1	5	cn	7	20	0	35
1	rough	no	m2	2	1	6	ap	3	8	0	35
1	rough	no	m2	2	1	7	cn	7	20	0	35
1	rough	no	m2	2	1	8	cp	1	4	1	3
1	rough	no	m2	2	1	9	am	4	12	0	35
1	rough	no	m2	2	2	1	cp	1	4	1	2
1	rough	no	m2	2	2	2	cn	7	20	0	35
1	rough	no	m2	2	2	3	am	4	12	0	35
1	rough	no	m2	2	2	4	cp	1	4	0	35
1	rough	no	m2	2	2	5	cn	7	20	1	3
1	rough	no	m2	2	2	6	an	5	16	0	35
1	rough	no	m2	2	2	7	cn	7	20	1	25
1	rough	no	m2	2	2	8	cn	7	20	0	35
1	rough	no	m2	2	2	9	cp	1	4	1	4
1	rough	no	m2	2	2	10	ap	3	8	0	35
1	rough	yes	m2	2	3	1	cp	1	4	0	35
1	rough	yes	m2	2	3	2	cp	1	4	0	35
1	rough	yes	m2	2	3	3	cp	1	4	1	23
1	rough	yes	m2	2	3	4	cn	7	20	0	35
1	rough	yes	m2	2	3	5	ap	3	8	1	2
1	rough	yes	m2	2	3	6	cp	1	4	1	1
1	rough	yes	m2	2	3	7	cn	7	20	1	2
1	rough	yes	m2	2	3	8	am	4	12	1	2
1	rough	yes	m2	2	3	9	cn	7	20	1	2
1	rough	yes	m2	2	4	1	cp	1	4	1	8
1	rough	yes	m2	2	4	2	cn	7	20	0	35
1	rough	yes	m2	2	4	3	an	5	16	0	35
1	rough	yes	m2	2	4	4	cn	7	20	0	35
1	rough	yes	m2	2	4	5	cp	1	4	1	2
1	rough	yes	m2	2	4	6	ap	3	8	0	35
1	rough	yes	m2	2	4	7	cn	7	20	0	35
1	rough	yes	m2	2	4	8	cp	1	4	1	3
1	rough	yes	m2	2	4	9	am	4	12	1	18
1	rough	yes	m2	2	5	1	cp	1	4	1	2
1	rough	yes	m2	2	5	2	cn	7	20	0	35
1	rough	yes	m2	2	5	3	cp	1	4	1	1
1	rough	yes	m2	2	5	4	an	5	16	1	1
1	rough	no	l2	2	1	1	cp	1	4	1	2
1	rough	no	l2	2	1	2	cn	7	20	1	2
1	rough	no	l2	2	1	3	an	5	16	0	35
1	rough	no	l2	2	1	4	cn	7	20	0	35
1	rough	no	l2	2	1	5	cp	1	4	1	1
1	rough	no	l2	2	1	6	ap	3	8	0	35
1	rough	no	l2	2	1	7	cn	7	20	1	3
1	rough	no	l2	2	1	8	cn	7	20	0	35
1	rough	no	l2	2	1	9	cp	1	4	0	35
1	rough	no	l2	2	1	10	cn	7	20	0	35
1	rough	no	l2	2	1	11	cp	1	4	0	35
1	rough	no	l2	2	2	1	cp	1	4	1	3
1	rough	no	l2	2	2	2	cn	7	20	0	35
1	rough	no	l2	2	2	3	am	4	12	0	35
1	rough	no	l2	2	2	4	cn	7	20	1	4
1	rough	no	l2	2	2	5	cp	1	4	1	2
1	rough	no	l2	2	2	6	an	5	16	1	13
1	rough	no	l2	2	2	7	cp	1	4	1	2
1	rough	no	l2	2	2	8	cn	7	20	1	14
1	rough	no	l2	2	2	9	cp	1	4	0	35
1	rough	no	l2	2	2	10	cp	1	4	0	35
1	rough	no	l2	2	3	1	cp	1	4	1	2
1	rough	no	l2	2	3	2	cn	7	20	1	1
1	rough	no	l2	2	3	3	cp	1	4	1	11
1	rough	no	l2	2	3	4	cn	7	20	0	35
1	rough	no	l2	2	3	5	ap	3	8	1	1
1	rough	no	l2	2	3	6	cn	7	20	1	24
1	rough	no	l2	2	3	7	cn	7	20	0	35
1	rough	no	l2	2	3	8	cp	1	4	1	3
1	rough	no	l2	2	3	9	am	4	12	0	35
1	rough	yes	l2	2	4	1	cp	1	4	0	34
1	rough	yes	l2	2	4	2	cp	1	4	0	35
1	rough	yes	l2	2	4	3	cp	1	4	0	35
1	rough	yes	l2	2	5	1	cp	1	4	1	2
1	rough	yes	l2	2	5	2	cn	7	20	0	35
1	rough	yes	l2	2	5	3	ap	3	8	1	3
1	rough	yes	l2	2	5	4	cp	1	4	1	2
1	rough	yes	l2	2	5	5	cn	7	20	1	2
1	rough	yes	l2	2	5	6	cp	1	4	0	35
1	rough	yes	l2	2	5	7	cp	1	4	1	1
1	rough	yes	l2	2	5	8	cn	7	20	0	35
1	rough	yes	l2	2	5	9	am	4	12	0	35
1	rough	yes	l2	2	5	10	cn	7	20	0	35
1	rough	yes	l2	2	5	11	cp	1	4	1	2
1	rough	yes	l2	2	5	12	an	5	16	0	35
1	rough	yes	l2	2	6	1	cp	1	4	1	2
1	rough	yes	l2	2	6	2	cn	7	20	1	2
1	rough	yes	l2	2	6	3	cp	1	4	1	3
1	rough	yes	l2	2	6	4	cn	7	20	0	35
1	rough	yes	l2	2	6	5	an	5	16	1	3
1	rough	yes	l2	2	6	6	cn	7	20	1	4
1	rough	yes	l2	2	6	7	cn	7	20	1	2
1	rough	yes	l2	2	7	1	cp	1	4	1	2
1	rough	yes	l2	2	7	2	cn	7	20	1	1
1	rough	yes	l2	2	7	3	cp	1	4	1	1
1	rough	yes	l2	2	7	4	cn	7	20	0	35
1	rough	yes	l2	2	7	5	cp	1	4	1	2
1	rough	yes	l2	2	7	6	ap	3	8	0	35
1	rough	yes	l2	2	7	7	cn	7	20	0	35
1	rough	yes	l2	2	7	8	cp	1	4	1	3
1	rough	yes	l2	2	7	9	am	4	12	0	35
1	minimal	yes	m4	4	1	1	cp	1	4	1	2
1	minimal	yes	m4	4	1	2	cn	7	20	0	35
1	minimal	yes	m4	4	1	3	an	5	16	0	35
1	minimal	yes	m4	4	1	4	cn	7	20	0	35
1	minimal	yes	m4	4	1	5	cp	1	4	1	3
1	minimal	yes	m4	4	1	6	ap	3	8	0	35
1	minimal	yes	m4	4	1	7	cn	7	20	0	35
1	minimal	yes	m4	4	1	8	cp	1	4	1	3
1	minimal	yes	m4	4	1	9	am	4	12	0	35
1	minimal	yes	m4	4	2	1	cp	1	4	1	2
1	minimal	yes	m4	4	2	2	cn	7	20	0	35
1	minimal	yes	m4	4	2	3	am	4	12	0	35
1	minimal	yes	m4	4	2	4	cp	1	4	1	4
1	minimal	yes	m4	4	2	5	cn	7	20	0	35
1	minimal	yes	m4	4	2	6	ap	3	8	0	35
1	minimal	yes	m4	4	2	7	cn	7	20	0	35
1	minimal	yes	m4	4	2	8	cp	1	4	0	35
1	minimal	yes	m4	4	2	9	cp	1	4	0	35
1	minimal	yes	m4	4	2	10	cp	1	4	1	2
1	minimal	yes	m4	4	2	11	an	5	16	0	35
1	minimal	no	m4	4	4	1	cp	1	4	1	2
1	minimal	no	m4	4	4	2	cn	7	20	0	35
1	minimal	no	m4	4	4	3	am	4	12	0	35
1	minimal	no	m4	4	4	4	cp	1	4	1	3
1	minimal	no	m4	4	4	5	cn	7	20	1	4
1	minimal	no	m4	4	4	6	cp	1	4	0	35
1	minimal	no	m4	4	4	7	cp	1	4	0	35
1	minimal	no	m4	4	5	1	cp	1	4	1	2
1	minimal	no	m4	4	5	2	cn	7	20	0	35
1	minimal	no	m4	4	5	3	ap	3	8	1	10
1	minimal	no	m4	4	5	4	cn	7	20	0	35
1	minimal	no	m4	4	5	5	cp	1	4	1	4
1	minimal	no	m4	4	5	6	am	4	12	0	35
1	minimal	no	m4	4	5	7	cn	7	20	0	35
1	minimal	no	m4	4	5	8	cp	1	4	1	1
1	minimal	no	m4	4	5	9	an	5	16	1	9
1	minimal	no	m4	4	6	1	cp	1	4	1	2
1	minimal	no	m4	4	6	2	cn	7	20	0	35
1	minimal	no	m4	4	6	3	an	5	16	1	3
1	minimal	no	m4	4	6	4	cn	7	20	0	35
1	minimal	no	m4	4	6	5	cp	1	4	1	2
1	minimal	no	m4	4	6	6	ap	3	8	0	35
1	minimal	no	b5	5	1	1	cp	7	20	1	2
1	minimal	no	b5	5	1	2	cn	1	4	0	35
1	minimal	no	b5	5	1	3	an	3	8	0	35
1	minimal	no	b5	5	1	4	cp	7	20	1	2
1	minimal	no	b5	5	1	5	cn	1	4	0	35
1	minimal	no	b5	5	1	6	am	4	12	1	9
1	minimal	no	b5	5	1	7	cn	1	4	0	35
1	minimal	no	b5	5	1	8	cp	7	20	1	3
1	minimal	no	b5	5	1	9	ap	5	16	0	35
1	minimal	no	b5	5	2	1	cp	7	20	1	2
1	minimal	no	b5	5	2	2	cn	1	4	0	35
1	minimal	no	b5	5	2	3	ap	5	16	1	1
1	minimal	no	b5	5	2	4	cn	1	4	0	35
1	minimal	no	b5	5	2	5	cp	7	20	1	1
1	minimal	no	b5	5	2	6	an	3	8	1	3
1	minimal	no	b5	5	2	7	cn	1	4	0	35
1	minimal	no	b5	5	2	8	cp	7	20	1	2
1	minimal	no	b5	5	2	9	am	4	12	0	35
1	minimal	yes	b5	5	4	1	cp	7	20	1	5
1	minimal	yes	b5	5	4	2	cn	1	4	0	35
1	minimal	yes	b5	5	4	3	an	3	8	0	35
1	minimal	yes	b5	5	4	4	cn	1	4	1	6
1	minimal	yes	b5	5	4	5	cn	1	4	0	35
1	minimal	yes	b5	5	4	6	cp	7	20	1	4
1	minimal	yes	b5	5	4	7	am	4	12	0	35
1	minimal	yes	b5	5	4	8	cn	1	4	1	4
1	minimal	yes	b5	5	4	9	cn	1	4	1	3
1	minimal	yes	b5	5	5	1	cp	7	20	1	2
1	minimal	yes	b5	5	5	2	cn	1	4	0	35
1	minimal	yes	b5	5	5	3	am	4	12	1	1
1	minimal	yes	b5	5	5	4	cn	1	4	0	35
1	minimal	yes	b5	5	5	5	cp	7	20	1	1
1	minimal	yes	b5	5	5	6	ap	5	16	1	5
1	minimal	yes	b5	5	5	7	cn	1	4	0	35
1	minimal	yes	b5	5	5	8	cp	7	20	1	1
1	minimal	yes	b5	5	5	9	an	3	8	0	35
1	minimal	yes	b5	5	6	1	cp	7	20	1	2
1	minimal	yes	b5	5	6	2	cn	1	4	0	35
1	minimal	yes	b5	5	6	3	cp	7	20	1	1
1	minimal	yes	b5	5	6	4	ap	5	16	1	2
1	minimal	yes	b5	5	7	1	cp	7	20	1	2
1	minimal	yes	b5	5	7	2	cn	1	4	1	21
1	minimal	yes	b5	5	7	3	cp	7	20	1	3
1	minimal	yes	b5	5	7	4	cn	1	4	0	35
1	minimal	yes	b5	5	7	5	ap	5	16	1	3
1	minimal	no	m5	5	3	1	cp	7	20	1	2
1	minimal	no	m5	5	3	2	cn	1	4	0	35
1	minimal	no	m5	5	3	3	am	4	12	1	16
1	minimal	no	m5	5	3	4	cp	7	20	1	3
1	minimal	no	m5	5	3	5	cn	1	4	0	35
1	minimal	no	m5	5	3	6	an	3	8	1	16
1	minimal	no	m5	5	3	7	cn	1	4	0	35
1	minimal	no	m5	5	3	8	cp	7	20	1	2
1	minimal	no	m5	5	3	9	ap	5	16	0	35
1	minimal	no	m5	5	4	1	cp	7	20	1	2
1	minimal	no	m5	5	4	2	cn	1	4	1	2
1	minimal	no	m5	5	4	3	cp	7	20	1	2
1	minimal	no	m5	5	4	4	cn	1	4	0	35
1	minimal	no	m5	5	4	5	ap	5	16	0	35
1	minimal	no	m5	5	4	6	cn	1	4	1	6
1	minimal	no	m5	5	4	7	cn	1	4	1	4
1	minimal	no	m5	5	5	1	cp	7	20	1	2
1	minimal	no	m5	5	5	2	cn	1	4	0	35
1	minimal	no	m5	5	5	3	cp	7	20	1	2
1	minimal	no	m5	5	5	4	an	3	8	1	29
1	minimal	no	m5	5	5	5	cn	1	4	1	18
1	minimal	no	m5	5	5	6	cn	1	4	0	35
1	minimal	no	m5	5	5	7	cp	7	20	1	2
1	minimal	no	m5	5	5	8	am	4	12	0	35
1	minimal	yes	m5	5	6	1	cp	7	20	1	2
1	minimal	yes	m5	5	6	2	cn	1	4	1	6
1	minimal	yes	m5	5	6	3	cp	7	20	1	2
1	minimal	yes	m5	5	6	4	cn	1	4	0	35
1	minimal	yes	m5	5	6	5	ap	5	16	0	35
1	minimal	yes	m5	5	6	6	cn	1	4	0	35
1	minimal	yes	m5	5	6	7	cp	7	20	1	4
1	minimal	yes	m5	5	6	8	am	4	12	1	26
1	minimal	yes	m5	5	6	9	cp	7	20	1	2
1	minimal	yes	m5	5	6	10	cn	1	4	0	35
1	minimal	yes	m5	5	6	11	an	3	8	1	9
1	minimal	yes	m5	5	7	1	cp	7	20	1	2
1	minimal	yes	m5	5	7	2	cn	1	4	0	35
1	minimal	yes	m5	5	7	3	am	4	12	0	35
1	minimal	yes	m5	5	7	4	cn	1	4	1	34
1	minimal	yes	m5	5	7	5	cn	1	4	1	10
1	minimal	yes	m5	5	7	6	cn	1	4	0	35
1	minimal	yes	m5	5	7	7	cp	7	20	1	3
1	minimal	yes	m5	5	7	8	ap	5	16	0	35
1	minimal	yes	m5	5	7	9	cn	1	4	1	3
1	minimal	yes	m5	5	8	1	cp	7	20	1	10
1	minimal	yes	m5	5	8	2	cn	1	4	0	35
1	minimal	yes	m5	5	8	3	cp	7	20	1	2
1	minimal	yes	m5	5	8	4	an	3	8	0	35
1	minimal	yes	l5	5	1	1	cp	7	20	1	2
1	minimal	yes	l5	5	1	2	cn	1	4	1	34
1	minimal	yes	l5	5	1	3	cp	7	20	1	2
1	minimal	yes	l5	5	1	4	cn	1	4	0	35
1	minimal	yes	l5	5	1	5	an	3	8	1	28
1	minimal	yes	l5	5	1	6	cn	1	4	0	35
1	minimal	yes	l5	5	1	7	cp	7	20	1	3
1	minimal	yes	l5	5	1	8	am	4	12	0	35
1	minimal	yes	l5	5	1	9	cn	1	4	1	4
1	minimal	yes	l5	5	1	10	cn	1	4	1	6
1	minimal	yes	l5	5	2	1	cp	7	20	1	3
1	minimal	yes	l5	5	2	2	cn	1	4	0	35
1	minimal	yes	l5	5	2	3	ap	5	16	0	35
1	minimal	yes	l5	5	2	4	cn	1	4	1	30
1	minimal	yes	l5	5	2	5	cn	1	4	1	10
1	minimal	yes	l5	5	2	6	cn	1	4	0	35
1	minimal	yes	l5	5	2	7	cp	7	20	1	3
1	minimal	yes	l5	5	2	8	an	3	8	0	35
1	minimal	yes	l5	5	2	9	cp	7	20	1	2
1	minimal	yes	l5	5	2	10	cn	1	4	1	3
1	minimal	yes	l5	5	3	1	cp	7	20	1	2
1	minimal	yes	l5	5	3	2	cn	1	4	0	35
1	minimal	yes	l5	5	3	3	am	4	12	0	35
1	minimal	yes	l5	5	3	4	cn	1	4	0	35
1	minimal	yes	l5	5	3	5	cp	7	20	1	3
1	minimal	yes	l5	5	3	6	ap	5	16	0	35
1	minimal	no	l5	5	4	1	cp	7	20	1	2
1	minimal	no	l5	5	4	2	cn	1	4	0	35
1	minimal	no	l5	5	4	3	am	4	12	0	35
1	minimal	no	l5	5	4	4	cp	7	20	1	2
1	minimal	no	l5	5	4	5	cn	1	4	0	35
1	minimal	no	l5	5	4	6	an	3	8	1	31
1	minimal	no	l5	5	4	7	cp	7	20	1	2
1	minimal	no	l5	5	4	8	cn	1	4	0	35
1	minimal	no	l5	5	4	9	ap	5	16	0	35
1	minimal	no	l5	5	5	1	cp	7	20	1	2
1	minimal	no	l5	5	5	2	cn	1	4	0	35
1	minimal	no	l5	5	5	3	cp	7	20	1	2
1	minimal	no	l5	5	5	4	ap	5	16	0	35
1	minimal	no	l5	5	5	5	cn	1	4	0	35
1	minimal	no	l5	5	5	6	cp	7	20	1	2
1	minimal	no	l5	5	5	7	an	3	8	0	35
1	minimal	no	l5	5	5	8	cn	1	4	0	35
1	minimal	no	l5	5	5	9	cp	7	20	1	3
1	minimal	no	l5	5	5	10	am	4	12	0	35
1	minimal	yes	b6	6	1	1	cp	1	4	1	11
1	minimal	yes	b6	6	1	2	cn	7	20	0	35
1	minimal	yes	b6	6	1	3	am	4	12	0	35
1	minimal	yes	b6	6	1	4	cn	7	20	1	12
1	minimal	yes	b6	6	1	5	cn	7	20	0	35
1	minimal	yes	b6	6	1	6	cp	1	4	1	3
1	minimal	yes	b6	6	1	7	ap	3	8	1	8
1	minimal	yes	b6	6	1	8	cn	7	20	1	2
1	minimal	yes	b6	6	1	9	cn	7	20	0	35
1	minimal	yes	b6	6	1	10	cp	1	4	1	19
1	minimal	yes	b6	6	1	11	an	5	16	1	25
1	minimal	yes	b6	6	2	1	cp	1	4	1	13
1	minimal	yes	b6	6	2	2	cn	7	20	1	6
1	minimal	yes	b6	6	2	3	cp	1	4	1	4
1	minimal	yes	b6	6	2	4	cn	7	20	0	35
1	minimal	yes	b6	6	2	5	ap	3	8	1	3
1	minimal	yes	b6	6	2	6	cp	1	4	1	5
1	minimal	yes	b6	6	2	7	cn	7	20	0	35
1	minimal	yes	b6	6	2	8	an	5	16	1	2
1	minimal	yes	b6	6	2	9	cn	7	20	0	35
1	minimal	yes	b6	6	2	10	cp	1	4	1	7
1	minimal	yes	b6	6	2	11	am	4	12	0	35
1	minimal	no	b6	6	3	1	cp	1	4	1	2
1	minimal	no	b6	6	3	2	cn	7	20	1	2
1	minimal	no	b6	6	3	3	cp	1	4	1	3
1	minimal	no	b6	6	3	4	cn	7	20	0	35
1	minimal	no	b6	6	3	5	an	5	16	1	2
1	minimal	no	b6	6	3	6	cn	7	20	0	35
1	minimal	no	b6	6	3	7	cp	1	4	1	2
1	minimal	no	b6	6	3	8	am	4	12	0	35
1	minimal	no	b6	6	3	9	cp	1	4	1	2
1	minimal	no	b6	6	3	10	cn	7	20	1	2
1	minimal	no	b6	6	3	11	cp	1	4	1	1
1	minimal	no	b6	6	3	12	cn	7	20	1	2
1	minimal	no	b6	6	3	13	ap	3	8	1	1
1	minimal	no	b6	6	4	1	cp	1	4	1	2
1	minimal	no	b6	6	4	2	cn	7	20	0	35
1	minimal	no	b6	6	4	3	am	4	12	1	8
1	minimal	no	b6	6	4	4	cp	1	4	1	2
1	minimal	no	b6	6	4	5	cn	7	20	1	2
1	minimal	no	b6	6	4	6	cp	1	4	1	3
1	minimal	no	b6	6	4	7	cn	7	20	0	35
1	minimal	no	b6	6	4	8	cp	1	4	1	6
1	minimal	no	b6	6	4	9	ap	3	8	1	2
1	minimal	no	b6	6	4	10	cn	7	20	1	32
1	minimal	no	b6	6	4	11	cn	7	20	0	35
1	minimal	no	b6	6	4	12	cp	1	4	1	4
1	minimal	no	b6	6	4	13	an	5	16	0	35
1	minimal	no	m6	6	1	1	cp	1	4	1	2
1	minimal	no	m6	6	1	2	cn	7	20	0	35
1	minimal	no	m6	6	1	3	ap	3	8	0	35
1	minimal	no	m6	6	1	4	cn	7	20	0	35
1	minimal	no	m6	6	1	5	cp	1	4	1	4
1	minimal	no	m6	6	1	6	an	5	16	0	35
1	minimal	no	m6	6	1	7	cn	7	20	0	35
1	minimal	no	m6	6	1	8	cp	1	4	1	3
1	minimal	no	m6	6	1	9	am	4	12	1	3
1	minimal	no	m6	6	3	1	cp	1	4	1	3
1	minimal	no	m6	6	3	2	cn	7	20	0	35
1	minimal	no	m6	6	3	3	an	5	16	0	35
1	minimal	no	m6	6	3	4	cp	1	4	0	35
1	minimal	no	m6	6	3	5	cp	1	4	1	5
1	minimal	no	m6	6	3	6	cn	7	20	0	35
1	minimal	no	m6	6	3	7	am	4	12	0	35
1	minimal	no	m6	6	3	8	cn	7	20	0	35
1	minimal	no	m6	6	3	9	cp	1	4	1	2
1	minimal	no	m6	6	3	10	ap	3	8	1	2
1	minimal	yes	m6	6	4	1	cp	1	4	0	35
1	minimal	yes	m6	6	4	2	cp	1	4	0	35
1	minimal	yes	m6	6	4	3	cp	1	4	1	9
1	minimal	yes	m6	6	4	4	cn	7	20	0	35
1	minimal	yes	m6	6	4	5	am	4	12	0	35
1	minimal	yes	m6	6	4	6	cn	7	20	0	35
1	minimal	yes	m6	6	4	7	cp	1	4	1	4
1	minimal	yes	m6	6	4	8	ap	3	8	1	12
1	minimal	yes	m6	6	4	9	cp	1	4	0	35
1	minimal	yes	m6	6	5	1	cp	1	4	1	2
1	minimal	yes	m6	6	5	2	cn	7	20	0	35
1	minimal	yes	m6	6	5	3	am	4	12	1	3
1	minimal	yes	m6	6	5	4	cp	1	4	1	5
1	minimal	yes	m6	6	5	5	cn	7	20	0	35
1	minimal	yes	m6	6	5	6	ap	3	8	1	2
1	minimal	yes	m6	6	5	7	cn	7	20	0	35
1	minimal	yes	m6	6	5	8	cp	1	4	1	2
1	minimal	yes	m6	6	5	9	an	5	16	1	17
1	minimal	yes	m6	6	6	1	cp	1	4	1	3
1	minimal	yes	m6	6	6	2	cn	7	20	0	35
1	minimal	yes	m6	6	6	3	an	5	16	0	35
1	minimal	no	l6	6	1	1	cp	1	4	1	2
1	minimal	no	l6	6	1	2	cn	7	20	0	35
1	minimal	no	l6	6	1	3	ap	3	8	0	35
1	minimal	no	l6	6	1	4	cn	7	20	0	35
1	minimal	no	l6	6	1	5	cp	1	4	0	35
1	minimal	no	l6	6	1	6	cn	7	20	0	35
1	minimal	no	l6	6	1	7	cp	1	4	0	35
1	minimal	no	l6	6	1	8	cn	7	20	0	35
1	minimal	no	l6	6	1	9	cp	1	4	1	2
1	minimal	no	l6	6	1	10	an	5	16	0	35
1	minimal	no	l6	6	1	11	cn	7	20	1	2
1	minimal	no	l6	6	2	1	cp	1	4	1	2
1	minimal	no	l6	6	2	2	cn	7	20	0	35
1	minimal	no	l6	6	2	3	an	5	16	0	35
1	minimal	no	l6	6	2	4	cp	1	4	1	2
1	minimal	no	l6	6	2	5	cn	7	20	0	35
1	minimal	no	l6	6	2	6	am	4	12	0	35
1	minimal	no	l6	6	2	7	cn	7	20	1	4
1	minimal	no	l6	6	2	8	cn	7	20	0	35
1	minimal	no	l6	6	2	9	cp	1	4	0	35
1	minimal	no	l6	6	2	10	cn	7	20	0	35
1	minimal	no	l6	6	2	11	cp	1	4	1	7
1	minimal	no	l6	6	2	12	ap	3	8	0	35
1	minimal	no	l6	6	3	1	cp	1	4	1	2
1	minimal	no	l6	6	3	2	cn	7	20	1	2
1	minimal	no	l6	6	3	3	cp	1	4	1	2
1	minimal	no	l6	6	3	4	cn	7	20	0	35
1	minimal	no	l6	6	3	5	cp	1	4	1	4
1	minimal	no	l6	6	3	6	am	4	12	0	35
1	minimal	yes	l6	6	4	1	cp	1	4	1	2
1	minimal	yes	l6	6	4	2	cn	7	20	0	35
1	minimal	yes	l6	6	4	3	am	4	12	0	35
1	minimal	yes	l6	6	4	4	cn	7	20	0	35
1	minimal	yes	l6	6	4	5	cp	1	4	1	3
1	minimal	yes	l6	6	4	6	ap	3	8	1	3
1	minimal	yes	l6	6	4	7	cn	7	20	0	35
1	minimal	yes	l6	6	4	8	cp	1	4	1	1
1	minimal	yes	l6	6	4	9	an	5	16	0	35
1	minimal	yes	l6	6	5	1	cp	1	4	1	2
1	minimal	yes	l6	6	5	2	cn	7	20	0	35
1	minimal	yes	l6	6	5	3	ap	3	8	1	3
1	minimal	yes	l6	6	5	4	cp	1	4	1	3
1	minimal	yes	l6	6	5	5	cn	7	20	0	35
1	minimal	yes	l6	6	5	6	an	5	16	1	2
1	minimal	yes	l6	6	5	7	cn	7	20	0	35
1	minimal	yes	l6	6	5	8	cp	1	4	1	5
1	minimal	yes	l6	6	5	9	am	4	12	1	2
1	gentle	no	b7	7	1	1	cp	1	4	1	2
1	gentle	no	b7	7	1	2	cn	7	20	0	35
1	gentle	no	b7	7	1	3	am	4	12	0	35
1	gentle	no	b7	7	1	4	cn	7	20	1	21
1	gentle	no	b7	7	1	5	cp	1	4	1	2
1	gentle	no	b7	7	1	6	cn	7	20	0	35
1	gentle	no	b7	7	1	7	an	5	16	0	35
1	gentle	no	b7	7	1	8	cn	7	20	0	35
1	gentle	no	b7	7	1	9	cp	1	4	1	2
1	gentle	no	b7	7	1	10	ap	3	8	0	35
1	gentle	no	b7	7	2	1	cp	1	4	1	2
1	gentle	no	b7	7	2	2	cn	7	20	0	35
1	gentle	no	b7	7	2	3	ap	3	8	1	3
1	gentle	no	b7	7	2	4	cn	7	20	1	5
1	gentle	no	b7	7	2	5	cn	7	20	0	35
1	gentle	no	b7	7	2	6	cp	1	4	1	2
1	gentle	no	b7	7	2	7	am	4	12	1	2
1	gentle	no	b7	7	2	8	cn	7	20	1	2
1	gentle	no	b7	7	2	9	cn	7	20	1	33
1	gentle	no	b7	7	4	1	cp	1	4	1	2
1	gentle	no	b7	7	4	2	cn	7	20	1	1
1	gentle	no	b7	7	4	3	cn	7	20	0	35
1	gentle	no	b7	7	4	4	cp	1	4	1	2
1	gentle	no	b7	7	4	5	an	5	16	0	35
1	gentle	yes	b7	7	7	1	cp	1	4	1	2
1	gentle	yes	b7	7	7	2	cn	7	20	0	35
1	gentle	yes	b7	7	7	3	an	5	16	0	35
1	gentle	yes	b7	7	7	4	cn	7	20	0	35
1	gentle	yes	b7	7	7	5	cp	1	4	1	2
1	gentle	yes	b7	7	7	6	ap	3	8	0	35
1	gentle	yes	b7	7	7	7	cp	1	4	1	3
1	gentle	yes	b7	7	7	8	cn	7	20	0	35
1	gentle	yes	b7	7	7	9	am	4	12	1	5
1	gentle	yes	b7	7	8	1	cp	1	4	1	2
1	gentle	yes	b7	7	8	2	cn	7	20	1	3
1	gentle	yes	b7	7	8	3	cp	1	4	1	2
1	gentle	yes	b7	7	8	4	cn	7	20	0	35
1	gentle	yes	b7	7	8	5	ap	3	8	1	2
1	gentle	yes	b7	7	8	6	cn	7	20	1	20
1	gentle	yes	b7	7	8	7	cn	7	20	0	35
1	gentle	yes	b7	7	8	8	cp	1	4	1	1
1	gentle	yes	b7	7	8	9	an	5	16	0	35
1	gentle	yes	b7	7	8	10	cn	7	20	0	35
1	gentle	yes	b7	7	8	11	cp	1	4	1	5
1	gentle	yes	b7	7	8	12	am	4	12	1	10
1	gentle	yes	l7	7	1	1	cp	1	4	1	15
1	gentle	yes	l7	7	1	2	cn	7	20	1	7
1	gentle	yes	l7	7	1	3	cp	1	4	0	35
1	gentle	yes	l7	7	1	4	cp	1	4	1	3
1	gentle	yes	l7	7	1	5	cn	7	20	0	35
1	gentle	yes	l7	7	1	6	ap	3	8	0	35
1	gentle	yes	l7	7	1	7	cp	1	4	1	11
1	gentle	yes	l7	7	1	8	cn	7	20	0	35
1	gentle	yes	l7	7	1	9	an	5	16	0	35
1	gentle	yes	l7	7	1	10	cn	7	20	1	5
1	gentle	yes	l7	7	3	1	cp	1	4	1	7
1	gentle	yes	l7	7	3	2	cn	7	20	0	35
1	gentle	yes	l7	7	3	3	am	4	12	1	18
1	gentle	yes	l7	7	3	4	cn	7	20	0	35
1	gentle	yes	l7	7	3	5	cp	1	4	1	21
1	gentle	yes	l7	7	3	6	ap	3	8	0	35
1	gentle	yes	l7	7	3	7	cn	7	20	0	35
1	gentle	yes	l7	7	3	8	cp	1	4	1	6
1	gentle	yes	l7	7	3	9	an	5	16	0	35
1	gentle	yes	l7	7	4	1	cp	1	4	1	12
1	gentle	yes	l7	7	4	2	cn	7	20	0	35
1	gentle	yes	l7	7	4	3	cp	1	4	0	35
1	gentle	yes	l7	7	4	4	cn	7	20	0	35
1	gentle	yes	l7	7	4	5	cp	1	4	1	7
1	gentle	yes	l7	7	4	6	am	4	12	0	35
1	gentle	no	l7	7	5	1	cp	1	4	1	2
1	gentle	no	l7	7	5	2	cn	7	20	1	23
1	gentle	no	l7	7	5	3	cp	1	4	1	20
1	gentle	no	l7	7	5	4	cn	7	20	0	35
1	gentle	no	l7	7	5	5	ap	3	8	1	5
1	gentle	no	l7	7	5	6	cp	1	4	1	4
1	gentle	no	l7	7	5	7	cn	7	20	1	7
1	gentle	no	l7	7	5	8	cp	1	4	0	35
1	gentle	no	l7	7	6	1	cp	1	4	1	2
1	gentle	no	l7	7	6	2	cn	7	20	0	35
1	gentle	no	l7	7	6	3	an	5	16	0	35
1	gentle	no	l7	7	6	4	cn	7	20	0	35
1	gentle	no	l7	7	6	5	cp	1	4	1	8
1	gentle	no	l7	7	6	6	am	4	12	0	35
1	gentle	no	l7	7	6	7	cn	7	20	0	35
1	gentle	no	l7	7	6	8	cp	1	4	1	6
1	gentle	no	l7	7	6	9	ap	3	8	0	35
1	gentle	no	l7	7	7	1	cp	1	4	1	2
1	gentle	no	l7	7	7	2	cn	7	20	0	35
1	gentle	no	l7	7	7	3	am	4	12	0	35
1	gentle	no	l7	7	7	4	cn	7	20	0	35
1	gentle	no	l7	7	7	5	cp	1	4	1	3
1	gentle	no	l7	7	7	6	an	5	16	1	2
1	gentle	no	m8	8	1	1	cp	7	20	1	2
1	gentle	no	m8	8	1	2	cn	1	4	1	9
1	gentle	no	m8	8	1	3	cn	1	4	1	20
1	gentle	no	m8	8	1	4	cn	1	4	0	35
1	gentle	no	m8	8	1	5	am	4	12	0	35
1	gentle	no	m8	8	1	6	cn	1	4	1	9
1	gentle	no	m8	8	2	1	cp	7	20	1	2
1	gentle	no	m8	8	2	2	cn	1	4	0	35
1	gentle	no	m8	8	2	3	ap	5	16	0	35
1	gentle	no	m8	8	2	4	cn	1	4	0	35
1	gentle	no	m8	8	2	5	cp	7	20	1	8
1	gentle	no	m8	8	2	6	an	3	8	1	16
1	gentle	no	m8	8	2	7	cn	1	4	0	35
1	gentle	no	m8	8	2	8	cp	7	20	1	19
1	gentle	no	m8	8	2	9	am	4	12	0	35
1	gentle	no	m8	8	3	1	cp	7	20	1	2
1	gentle	no	m8	8	3	2	cn	1	4	1	12
1	gentle	no	m8	8	3	3	cp	7	20	1	5
1	gentle	no	m8	8	3	4	cn	1	4	0	35
1	gentle	no	m8	8	3	5	an	3	8	1	10
1	gentle	no	m8	8	3	6	cn	1	4	0	35
1	gentle	no	m8	8	3	7	cp	7	20	1	16
1	gentle	no	m8	8	3	8	ap	5	16	0	35
1	gentle	yes	m8	8	6	1	cp	7	20	1	2
1	gentle	yes	m8	8	6	2	cn	1	4	0	35
1	gentle	yes	m8	8	6	3	an	3	8	0	35
1	gentle	yes	m8	8	6	4	cn	1	4	0	35
1	gentle	yes	m8	8	6	5	cp	7	20	0	35
1	gentle	yes	m8	8	6	6	cn	1	4	0	35
1	gentle	yes	m8	8	6	7	cp	7	20	1	3
1	gentle	yes	m8	8	6	8	am	4	12	1	28
1	gentle	yes	m8	8	6	9	cp	7	20	1	10
1	gentle	yes	m8	8	6	10	cn	1	4	0	35
1	gentle	yes	m8	8	6	11	ap	5	16	0	35
1	gentle	yes	m8	8	7	1	cp	7	20	1	2
1	gentle	yes	m8	8	7	2	cn	1	4	0	35
1	gentle	yes	m8	8	7	3	am	4	12	1	18
1	gentle	yes	m8	8	7	4	cn	1	4	0	35
1	gentle	yes	m8	8	7	5	cp	7	20	1	9
1	gentle	yes	m8	8	7	6	ap	5	16	0	35
1	gentle	yes	m8	8	7	7	cn	1	4	1	13
1	gentle	yes	m8	8	7	8	cn	1	4	0	35
1	gentle	yes	m8	8	7	9	cp	7	20	0	35
1	gentle	yes	m8	8	7	10	cn	1	4	0	35
1	gentle	yes	m8	8	7	11	cp	7	20	0	35
1	gentle	yes	m8	8	8	1	cp	7	20	1	10
1	gentle	yes	m8	8	8	2	cn	1	4	0	35
1	gentle	yes	m8	8	8	3	an	3	8	0	35
1	gentle	yes	m8	8	8	4	cn	1	4	0	35
1	gentle	yes	m8	8	8	5	cp	7	20	0	35
1	gentle	yes	m8	8	8	6	cn	1	4	0	35
1	gentle	yes	m8	8	8	7	cp	7	20	0	35
1	gentle	yes	m8	8	8	8	cn	1	4	0	35
1	gentle	yes	m8	8	8	9	cp	7	20	0	35
1	gentle	yes	m8	8	10	1	cp	7	20	1	3
1	gentle	yes	m8	8	10	2	cn	1	4	0	35
1	gentle	yes	m8	8	10	3	cp	7	20	0	35
1	gentle	yes	m8	8	10	4	cn	1	4	0	35
1	gentle	yes	m8	8	10	5	cp	7	20	1	11
1	gentle	yes	m8	8	10	6	an	3	8	0	35
1	gentle	yes	m9	9	1	1	cp	7	20	1	2
1	gentle	yes	m9	9	1	2	cn	1	4	1	10
1	gentle	yes	m9	9	1	3	cp	7	20	1	4
1	gentle	yes	m9	9	1	4	cn	1	4	0	35
1	gentle	yes	m9	9	1	5	ap	5	16	0	35
1	gentle	yes	m9	9	1	6	cn	1	4	0	35
1	gentle	yes	m9	9	1	7	cp	7	20	1	2
1	gentle	yes	m9	9	1	8	an	3	8	1	22
1	gentle	yes	m9	9	1	9	cn	1	4	0	35
1	gentle	yes	m9	9	1	10	cp	7	20	1	4
1	gentle	yes	m9	9	1	11	am	4	12	0	35
1	gentle	yes	m9	9	2	1	cp	7	20	1	4
1	gentle	yes	m9	9	2	2	cn	1	4	0	35
1	gentle	yes	m9	9	2	3	an	3	8	0	35
1	gentle	yes	m9	9	2	4	cp	7	20	1	4
1	gentle	yes	m9	9	2	5	cn	1	4	0	35
1	gentle	yes	m9	9	2	6	am	4	12	0	35
1	gentle	yes	m9	9	2	7	cn	1	4	0	35
1	gentle	yes	m9	9	2	8	cp	7	20	1	5
1	gentle	yes	m9	9	2	9	ap	5	16	1	5
1	gentle	no	m9	9	3	1	cp	7	20	1	3
1	gentle	no	m9	9	3	2	cn	1	4	1	13
1	gentle	no	m9	9	3	3	cn	1	4	0	35
1	gentle	no	m9	9	3	4	ap	5	16	1	2
1	gentle	no	m9	9	3	5	cn	1	4	0	35
1	gentle	no	m9	9	3	6	cp	7	20	1	6
1	gentle	no	m9	9	3	7	an	3	8	1	3
1	gentle	no	m9	9	3	8	cn	1	4	0	35
1	gentle	no	m9	9	3	9	cp	7	20	1	19
1	gentle	no	m9	9	3	10	am	4	12	1	32
1	gentle	no	m9	9	4	1	cp	7	20	1	2
1	gentle	no	m9	9	4	2	cn	1	4	0	35
1	gentle	no	m9	9	4	3	am	4	12	1	28
1	gentle	no	m9	9	4	4	cn	1	4	0	35
1	gentle	no	m9	9	4	5	cp	7	20	1	2
1	gentle	no	m9	9	4	6	ap	5	16	0	35
1	gentle	no	m9	9	4	7	cp	7	20	1	1
1	gentle	no	m9	9	4	8	cn	1	4	0	35
1	gentle	no	m9	9	4	9	an	3	8	1	28
2	gentle	no	l10	10	1	1	cp	1	4	1	2
2	gentle	no	l10	10	1	2	cn	7	20	0	35
2	gentle	no	l10	10	1	3	ap	3	8	1	1
2	gentle	no	l10	10	1	4	cn	7	20	0	35
2	gentle	no	l10	10	1	5	cp	1	4	1	2
2	gentle	no	l10	10	1	6	am	4	12	1	23
2	gentle	no	l10	10	1	7	cn	7	20	1	6
2	gentle	no	l10	10	1	8	cn	7	20	1	19
2	gentle	no	l10	10	1	9	cn	7	20	0	35
2	gentle	no	l10	10	1	10	cp	1	4	1	24
2	gentle	no	l10	10	1	11	an	5	16	0	35
2	gentle	no	l10	10	3	1	cp	1	4	1	2
2	gentle	no	l10	10	3	2	cn	7	20	1	1
2	gentle	no	l10	10	3	3	cp	1	4	1	9
2	gentle	no	l10	10	3	4	cn	7	20	0	35
2	gentle	no	l10	10	3	5	am	4	12	1	9
2	gentle	no	l10	10	3	6	cp	1	4	1	26
2	gentle	no	l10	10	3	7	cn	7	20	0	35
2	gentle	no	l10	10	3	8	an	5	16	1	2
2	gentle	no	l10	10	3	9	cn	7	20	1	12
2	gentle	no	l10	10	3	10	cn	7	20	1	1
2	gentle	no	l10	10	4	1	cp	1	4	1	2
2	gentle	no	l10	10	4	2	cn	7	20	1	1
2	gentle	no	l10	10	4	3	cp	1	4	0	35
2	gentle	no	l10	10	4	4	cn	7	20	0	35
2	gentle	no	l10	10	4	5	cp	1	4	1	13
2	gentle	no	l10	10	4	6	ap	3	8	1	23
2	gentle	yes	l10	10	9	1	cp	1	4	1	2
2	gentle	yes	l10	10	9	2	cn	7	20	0	35
2	gentle	yes	l10	10	9	3	an	5	16	1	2
2	gentle	yes	l10	10	9	4	cn	7	20	0	35
2	gentle	yes	l10	10	9	5	cp	1	4	1	2
2	gentle	yes	l10	10	9	6	ap	3	8	1	1
2	gentle	yes	l10	10	9	7	cp	1	4	1	2
2	gentle	yes	l10	10	9	8	cn	7	20	0	35
2	gentle	yes	l10	10	9	9	am	4	12	0	35
2	gentle	yes	l10	10	11	1	cp	1	4	1	2
2	gentle	yes	l10	10	11	2	cn	7	20	0	35
2	gentle	yes	l10	10	11	3	ap	3	8	1	1
2	gentle	yes	l10	10	11	4	cn	7	20	1	2
2	gentle	yes	l10	10	11	5	cn	7	20	1	2
2	gentle	yes	l10	10	11	6	cn	7	20	1	3
2	gentle	yes	l10	10	13	1	cp	1	4	1	2
2	gentle	yes	l10	10	13	2	cn	7	20	1	19
2	gentle	yes	l10	10	13	3	cn	7	20	1	18
2	gentle	yes	l10	10	13	4	cn	7	20	0	35
2	gentle	yes	l10	10	13	5	cp	1	4	1	7
2	gentle	yes	l10	10	13	6	an	5	16	0	35
2	gentle	yes	l10	10	13	7	cn	7	20	1	18
2	gentle	yes	l10	10	14	1	cp	1	4	1	2
2	gentle	yes	l10	10	14	2	cn	7	20	0	35
2	gentle	yes	l10	10	14	3	cp	1	4	1	1
2	gentle	yes	l10	10	14	4	am	4	12	1	3
2	gentle	yes	l11	11	1	1	cp	1	4	0	35
2	gentle	yes	l11	11	1	2	cp	1	4	0	35
2	gentle	yes	l11	11	1	3	cp	1	4	1	32
2	gentle	yes	l11	11	1	4	cn	7	20	0	35
2	gentle	yes	l11	11	1	5	an	5	16	1	28
2	gentle	yes	l11	11	1	6	cp	1	4	1	7
2	gentle	yes	l11	11	2	1	cp	1	4	0	35
2	gentle	yes	l11	11	2	2	cp	1	4	1	18
2	gentle	yes	l11	11	2	3	cn	7	20	0	35
2	gentle	yes	l11	11	2	4	ap	3	8	1	8
2	gentle	yes	l11	11	2	5	cn	7	20	0	35
2	gentle	yes	l11	11	2	6	cp	1	4	0	35
2	gentle	yes	l11	11	2	7	cn	7	20	1	2
2	gentle	yes	l11	11	5	1	cp	1	4	1	3
2	gentle	yes	l11	11	5	2	cn	7	20	0	35
2	gentle	yes	l11	11	5	3	am	4	12	0	35
2	gentle	yes	l11	11	5	4	cn	7	20	0	35
2	gentle	yes	l11	11	5	5	cp	1	4	1	2
2	gentle	yes	l11	11	5	6	ap	3	8	1	18
2	gentle	yes	l11	11	5	7	cn	7	20	1	17
2	gentle	yes	l11	11	5	8	cn	7	20	0	35
2	gentle	yes	l11	11	5	9	cp	1	4	1	12
2	gentle	yes	l11	11	5	10	an	5	16	1	6
2	gentle	yes	l11	11	6	1	cp	1	4	1	3
2	gentle	yes	l11	11	6	2	cn	7	20	0	35
2	gentle	yes	l11	11	6	3	cp	1	4	0	35
2	gentle	yes	l11	11	6	4	cn	7	20	0	35
2	gentle	yes	l11	11	6	5	cp	1	4	1	3
2	gentle	yes	l11	11	6	6	am	4	12	1	2
2	gentle	no	l11	11	7	1	cp	1	4	1	2
2	gentle	no	l11	11	7	2	cn	7	20	0	35
2	gentle	no	l11	11	7	3	an	5	16	1	13
2	gentle	no	l11	11	7	4	cn	7	20	0	35
2	gentle	no	l11	11	7	5	cp	1	4	1	12
2	gentle	no	l11	11	7	6	ap	3	8	0	35
2	gentle	no	l11	11	7	7	cp	1	4	0	35
2	gentle	no	l11	11	7	8	cp	1	4	0	35
2	gentle	no	l11	11	7	9	cp	1	4	0	35
2	gentle	no	l11	11	7	10	cn	7	20	0	35
2	gentle	no	l11	11	7	11	am	4	12	1	2
2	gentle	no	l11	11	8	1	cp	1	4	1	2
2	gentle	no	l11	11	8	2	cn	7	20	1	5
2	gentle	no	l11	11	8	3	cp	1	4	1	3
2	gentle	no	l11	11	8	4	cn	7	20	0	35
2	gentle	no	l11	11	8	5	ap	3	8	1	2
2	gentle	no	l11	11	8	6	cp	1	4	1	2
2	gentle	no	l11	11	8	7	cn	7	20	1	10
2	gentle	no	l11	11	8	8	cn	7	20	0	35
2	gentle	no	l11	11	8	9	cp	1	4	1	32
2	gentle	no	l11	11	8	10	an	5	16	1	1
2	gentle	no	l11	11	8	11	cn	7	20	1	5
2	gentle	no	l11	11	10	1	cp	1	4	1	2
2	gentle	no	l11	11	10	2	cn	7	20	1	15
2	gentle	no	l11	11	10	3	cp	1	4	1	3
2	gentle	no	l11	11	10	4	cn	7	20	0	35
2	gentle	no	l11	11	10	5	cp	1	4	1	1
2	gentle	no	l11	11	10	6	am	4	12	1	3
2	gentle	yes	m12	12	1	1	cp	7	20	1	4
2	gentle	yes	m12	12	1	2	cn	1	4	0	35
2	gentle	yes	m12	12	1	3	ap	5	16	0	35
2	gentle	yes	m12	12	1	4	cn	1	4	0	35
2	gentle	yes	m12	12	1	5	cp	7	20	0	35
2	gentle	yes	m12	12	1	6	cn	1	4	0	35
2	gentle	yes	m12	12	1	7	cp	7	20	0	35
2	gentle	yes	m12	12	1	8	cn	1	4	0	35
2	gentle	yes	m12	12	1	9	cp	7	20	0	35
2	gentle	yes	m12	12	2	1	cp	7	20	1	4
2	gentle	yes	m12	12	2	2	cn	1	4	0	35
2	gentle	yes	m12	12	2	3	an	3	8	0	35
2	gentle	yes	m12	12	2	4	cp	7	20	0	35
2	gentle	yes	m12	12	2	5	cp	7	20	0	35
2	gentle	yes	m12	12	2	6	cn	1	4	0	35
2	gentle	yes	m12	12	2	7	am	4	12	0	35
2	gentle	yes	m12	12	2	8	cn	1	4	1	14
2	gentle	yes	m12	12	2	9	cn	1	4	0	35
2	gentle	yes	m12	12	2	10	cp	7	20	0	35
2	gentle	yes	m12	12	3	1	cp	7	20	1	3
2	gentle	yes	m12	12	3	2	cn	1	4	0	35
2	gentle	yes	m12	12	3	3	cp	7	20	1	2
2	gentle	yes	m12	12	3	4	am	4	12	1	26
2	gentle	yes	m12	12	3	5	cn	1	4	0	35
2	gentle	yes	m12	12	3	6	cp	7	20	1	3
2	gentle	yes	m12	12	3	7	an	3	8	0	35
2	gentle	yes	m12	12	3	8	cn	1	4	1	34
2	gentle	yes	m12	12	3	9	cn	1	4	0	35
2	gentle	yes	m12	12	3	10	cp	7	20	0	35
2	gentle	yes	m12	12	3	11	cn	1	4	0	35
2	gentle	yes	m12	12	3	12	cp	7	20	0	35
2	gentle	yes	m12	12	6	1	cp	7	20	1	2
2	gentle	yes	m12	12	6	2	cn	1	4	0	35
2	gentle	yes	m12	12	6	3	cp	7	20	0	35
2	gentle	yes	m12	12	6	4	cn	1	4	0	35
2	gentle	yes	m12	12	6	5	cp	7	20	0	35
2	gentle	yes	m12	12	6	6	cn	1	4	0	35
2	gentle	yes	m12	12	6	7	cp	7	20	1	2
2	gentle	yes	m12	12	6	8	ap	5	16	0	35
2	gentle	no	m12	12	7	1	cp	7	20	1	2
2	gentle	no	m12	12	7	2	cn	1	4	0	35
2	gentle	no	m12	12	7	3	am	4	12	0	35
2	gentle	no	m12	12	7	4	cp	7	20	1	15
2	gentle	no	m12	12	7	5	cn	1	4	1	24
2	gentle	no	m12	12	7	6	cp	7	20	1	26
2	gentle	no	m12	12	7	7	cn	1	4	1	26
2	gentle	no	m12	12	7	8	cp	7	20	0	35
2	gentle	no	m12	12	10	1	cp	7	20	1	2
2	gentle	no	m12	12	10	2	cn	1	4	0	35
2	gentle	no	m12	12	10	3	ap	5	16	1	2
2	gentle	no	m12	12	10	4	cn	1	4	1	2
2	gentle	no	m12	12	10	5	cn	1	4	0	35
2	gentle	no	m12	12	10	6	cp	7	20	0	35
2	gentle	no	m12	12	10	7	cn	1	4	0	35
2	gentle	no	m12	12	10	8	cp	7	20	0	35
2	gentle	no	m12	12	11	1	cp	7	20	1	2
2	gentle	no	m12	12	11	2	cn	1	4	0	35
2	gentle	no	m12	12	11	3	an	3	8	1	23
2	gentle	no	m12	12	11	4	cn	1	4	0	35
2	gentle	no	m12	12	11	5	cp	7	20	0	35
2	gentle	no	m12	12	11	6	cn	1	4	0	35
2	gentle	no	m12	12	11	7	cp	7	20	1	2
2	gentle	no	m12	12	11	8	am	4	12	1	12
2	gentle	no	m12	12	11	9	cn	1	4	0	35
2	gentle	no	m12	12	11	10	cp	7	20	1	15
2	gentle	no	m12	12	11	11	ap	5	16	0	35
2	gentle	no	m12	12	13	1	cp	7	20	1	2
2	gentle	no	m12	12	13	2	cn	1	4	0	35
2	gentle	no	m12	12	13	3	cp	7	20	1	17
2	gentle	no	m12	12	13	4	an	3	8	0	35
2	gentle	no	l12	12	1	1	cp	7	20	1	2
2	gentle	no	l12	12	1	2	cn	1	4	0	35
2	gentle	no	l12	12	1	3	ap	5	16	0	35
2	gentle	no	l12	12	1	4	cn	1	4	0	35
2	gentle	no	l12	12	1	5	cp	7	20	1	6
2	gentle	no	l12	12	1	6	an	3	8	0	35
2	gentle	no	l12	12	1	7	cn	1	4	0	35
2	gentle	no	l12	12	1	8	cp	7	20	1	4
2	gentle	no	l12	12	1	9	am	4	12	1	2
2	gentle	no	l12	12	2	1	cp	7	20	1	2
2	gentle	no	l12	12	2	2	cn	1	4	0	35
2	gentle	no	l12	12	2	3	an	3	8	0	35
2	gentle	no	l12	12	2	4	cp	7	20	1	17
2	gentle	no	l12	12	2	5	cn	1	4	1	12
2	gentle	no	l12	12	2	6	cp	7	20	1	1
2	gentle	no	l12	12	2	7	cn	1	4	1	5
2	gentle	no	l12	12	2	8	cp	7	20	1	8
2	gentle	no	l12	12	2	9	cn	1	4	1	2
2	gentle	no	l12	12	3	1	cp	7	20	1	2
2	gentle	no	l12	12	3	2	cn	1	4	1	2
2	gentle	no	l12	12	3	3	cp	7	20	1	2
2	gentle	no	l12	12	3	4	cn	1	4	0	35
2	gentle	no	l12	12	3	5	am	4	12	0	35
2	gentle	no	l12	12	3	6	cn	1	4	0	35
2	gentle	no	l12	12	3	7	cp	7	20	0	35
2	gentle	no	l12	12	3	8	cn	1	4	1	2
2	gentle	no	l12	12	4	1	cp	7	20	1	2
2	gentle	no	l12	12	4	2	cn	1	4	0	35
2	gentle	no	l12	12	4	3	cp	7	20	1	1
2	gentle	no	l12	12	4	4	ap	5	16	0	35
2	gentle	yes	l12	12	5	1	cp	7	20	1	5
2	gentle	yes	l12	12	5	2	cn	1	4	0	35
2	gentle	yes	l12	12	5	3	ap	5	16	1	9
2	gentle	yes	l12	12	5	4	cn	1	4	0	35
2	gentle	yes	l12	12	5	5	cp	7	20	1	3
2	gentle	yes	l12	12	5	6	am	4	12	1	1
2	gentle	yes	l12	12	5	7	cp	7	20	1	1
2	gentle	yes	l12	12	5	8	cn	1	4	0	35
2	gentle	yes	l12	12	5	9	an	3	8	1	2
2	gentle	yes	l12	12	6	1	cp	7	20	1	2
2	gentle	yes	l12	12	6	2	cn	1	4	0	35
2	gentle	yes	l12	12	6	3	am	4	12	1	2
2	gentle	yes	l12	12	6	4	cn	1	4	0	35
2	gentle	yes	l12	12	6	5	cp	7	20	1	5
2	gentle	yes	l12	12	6	6	an	3	8	0	35
2	gentle	yes	l12	12	6	7	cn	1	4	0	35
2	gentle	yes	l12	12	6	8	cp	7	20	1	1
2	gentle	yes	l12	12	6	9	ap	5	16	1	1
2	minimal	no	m13	13	1	1	cp	7	20	1	2
2	minimal	no	m13	13	1	2	cn	1	4	0	35
2	minimal	no	m13	13	1	3	ap	5	16	0	35
2	minimal	no	m13	13	1	4	cn	1	4	0	35
2	minimal	no	m13	13	1	5	cp	7	20	0	35
2	minimal	no	m13	13	1	6	cn	1	4	0	35
2	minimal	no	m13	13	1	7	cp	7	20	0	35
2	minimal	no	m13	13	1	8	cn	1	4	0	35
2	minimal	no	m13	13	1	9	cp	7	20	1	12
2	minimal	no	m13	13	1	10	am	4	12	0	35
2	minimal	no	m13	13	1	11	cn	1	4	0	35
2	minimal	no	m13	13	1	12	cp	7	20	0	35
2	minimal	no	m13	13	2	1	cp	7	20	1	2
2	minimal	no	m13	13	2	2	cn	1	4	0	35
2	minimal	no	m13	13	2	3	am	4	12	0	35
2	minimal	no	m13	13	2	4	cn	1	4	0	35
2	minimal	no	m13	13	2	5	cp	7	20	0	35
2	minimal	no	m13	13	2	6	cn	1	4	0	35
2	minimal	no	m13	13	2	7	cp	7	20	0	35
2	minimal	no	m13	13	2	8	cn	1	4	0	35
2	minimal	no	m13	13	2	9	cp	7	20	1	1
2	minimal	no	m13	13	2	10	an	3	8	0	35
2	minimal	no	m13	13	2	11	cn	1	4	1	9
2	minimal	no	m13	13	3	1	cp	7	20	1	2
2	minimal	no	m13	13	3	2	cn	1	4	0	35
2	minimal	no	m13	13	3	3	an	3	8	0	35
2	minimal	no	m13	13	3	4	cn	1	4	0	35
2	minimal	no	m13	13	3	5	cp	7	20	0	35
2	minimal	no	m13	13	3	6	cn	1	4	0	35
2	minimal	no	m13	13	3	7	cp	7	20	0	35
2	minimal	no	m13	13	3	8	cn	1	4	1	3
2	minimal	no	m13	13	4	1	cp	7	20	1	3
2	minimal	no	m13	13	4	2	cn	1	4	0	35
2	minimal	no	m13	13	4	3	cp	7	20	1	2
2	minimal	no	m13	13	4	4	ap	5	16	0	35
2	minimal	yes	m13	13	5	1	cp	7	20	0	35
2	minimal	yes	m13	13	5	2	cp	7	20	0	35
2	minimal	yes	m13	13	5	3	cp	7	20	1	17
2	minimal	yes	m13	13	5	4	cn	1	4	0	35
2	minimal	yes	m13	13	5	5	ap	5	16	1	12
2	minimal	yes	m13	13	5	6	cn	1	4	1	28
2	minimal	yes	m13	13	6	1	cp	7	20	1	2
2	minimal	yes	m13	13	6	2	cn	1	4	0	35
2	minimal	yes	m13	13	6	3	an	3	8	0	35
2	minimal	yes	m13	13	6	4	cn	1	4	0	35
2	minimal	yes	m13	13	6	5	cp	7	20	1	18
2	minimal	yes	m13	13	6	6	am	4	12	0	35
2	minimal	yes	m13	13	6	7	cn	1	4	0	35
2	minimal	yes	m13	13	6	8	cp	7	20	0	35
2	minimal	yes	m13	13	6	9	cn	1	4	0	35
2	minimal	yes	m13	13	6	10	cp	7	20	0	35
2	minimal	yes	m13	13	6	11	cn	1	4	0	35
2	minimal	yes	m13	13	6	12	cp	7	20	0	35
2	minimal	yes	m13	13	7	1	cp	7	20	1	2
2	minimal	yes	m13	13	7	2	cn	1	4	0	35
2	minimal	yes	m13	13	7	3	am	4	12	0	35
2	minimal	yes	m13	13	7	4	cn	1	4	0	35
2	minimal	yes	m13	13	7	5	cp	7	20	0	35
2	minimal	yes	m13	13	7	6	cn	1	4	0	35
2	minimal	yes	m13	13	7	7	cp	7	20	0	35
2	minimal	yes	m13	13	7	8	cn	1	4	0	35
2	minimal	yes	m13	13	7	9	cp	7	20	1	15
2	minimal	yes	m13	13	7	10	an	3	8	0	35
2	minimal	yes	m13	13	7	11	cn	1	4	0	35
2	minimal	yes	m13	13	7	12	cp	7	20	0	35
2	minimal	yes	m13	13	9	1	cp	7	20	1	2
2	minimal	yes	m13	13	9	2	cn	1	4	0	35
2	minimal	yes	m13	13	9	3	cp	7	20	0	35
2	minimal	yes	m13	13	9	4	cn	1	4	0	35
2	minimal	yes	m13	13	9	5	cp	7	20	0	35
2	minimal	yes	m13	13	9	6	cn	1	4	0	35
2	minimal	yes	m13	13	9	7	cp	7	20	1	15
2	minimal	yes	m13	13	9	8	ap	5	16	0	35
2	minimal	yes	b14	14	3	1	cp	7	20	1	2
2	minimal	yes	b14	14	3	2	cn	1	4	1	13
2	minimal	yes	b14	14	3	3	cp	7	20	1	32
2	minimal	yes	b14	14	3	4	cn	1	4	0	35
2	minimal	yes	b14	14	3	5	ap	5	16	0	35
2	minimal	yes	b14	14	3	6	cn	1	4	0	35
2	minimal	yes	b14	14	3	7	cp	7	20	0	35
2	minimal	yes	b14	14	3	8	cn	1	4	0	35
2	minimal	yes	b14	14	3	9	cp	7	20	1	2
2	minimal	yes	b14	14	3	10	an	3	8	0	35
2	minimal	yes	b14	14	3	11	cn	1	4	0	35
2	minimal	yes	b14	14	3	12	cp	7	20	1	3
2	minimal	yes	b14	14	3	13	am	4	12	0	35
2	minimal	yes	b14	14	4	1	cp	7	20	1	27
2	minimal	yes	b14	14	4	2	cn	1	4	0	35
2	minimal	yes	b14	14	4	3	am	4	12	0	35
2	minimal	yes	b14	14	4	4	cn	1	4	0	35
2	minimal	yes	b14	14	4	5	cp	7	20	0	35
2	minimal	yes	b14	14	4	6	cn	1	4	0	35
2	minimal	yes	b14	14	4	7	cp	7	20	0	35
2	minimal	yes	b14	14	4	8	cn	1	4	0	35
2	minimal	yes	b14	14	4	9	cp	7	20	1	3
2	minimal	yes	b14	14	4	10	ap	5	16	0	35
2	minimal	yes	b14	14	4	11	cp	7	20	1	4
2	minimal	yes	b14	14	4	12	cn	1	4	0	35
2	minimal	yes	b14	14	4	13	an	3	8	0	35
2	minimal	no	b14	14	5	1	cp	7	20	1	2
2	minimal	no	b14	14	5	2	cn	1	4	1	1
2	minimal	no	b14	14	5	3	cp	7	20	0	35
2	minimal	no	b14	14	5	4	cp	7	20	1	3
2	minimal	no	b14	14	5	5	cn	1	4	0	35
2	minimal	no	b14	14	5	6	an	3	8	0	35
2	minimal	no	b14	14	5	7	cn	1	4	0	35
2	minimal	no	b14	14	5	8	cp	7	20	1	6
2	minimal	no	b14	14	5	9	am	4	12	0	35
2	minimal	no	b14	14	5	10	cn	1	4	0	35
2	minimal	no	b14	14	5	11	cp	7	20	1	25
2	minimal	no	b14	14	5	12	ap	5	16	0	35
2	minimal	no	b14	14	6	1	cp	7	20	1	3
2	minimal	no	b14	14	6	2	cn	1	4	0	35
2	minimal	no	b14	14	6	3	ap	5	16	0	35
2	minimal	no	b14	14	6	4	cn	1	4	0	35
2	minimal	no	b14	14	6	5	cp	7	20	1	3
2	minimal	no	b14	14	6	6	an	3	8	1	29
2	minimal	no	b14	14	6	7	cp	7	20	1	3
2	minimal	no	b14	14	6	8	cn	1	4	0	35
2	minimal	no	b14	14	6	9	am	4	12	0	35
2	minimal	yes	b15	15	1	1	cp	1	4	1	4
2	minimal	yes	b15	15	1	2	cn	7	20	0	35
2	minimal	yes	b15	15	1	3	am	4	12	1	17
2	minimal	yes	b15	15	1	4	cp	1	4	1	2
2	minimal	yes	b15	15	1	5	cn	7	20	1	4
2	minimal	yes	b15	15	1	6	cp	1	4	0	35
2	minimal	yes	b15	15	1	7	cp	1	4	1	7
2	minimal	yes	b15	15	1	8	cn	7	20	0	35
2	minimal	yes	b15	15	1	9	an	5	16	0	35
2	minimal	yes	b15	15	1	10	cn	7	20	1	4
2	minimal	yes	b15	15	2	1	cp	1	4	1	8
2	minimal	yes	b15	15	2	2	cn	7	20	0	35
2	minimal	yes	b15	15	2	3	ap	3	8	0	35
2	minimal	yes	b15	15	2	4	cn	7	20	1	5
2	minimal	yes	b15	15	2	5	cn	7	20	0	35
2	minimal	yes	b15	15	2	6	cp	1	4	0	35
2	minimal	yes	b15	15	2	7	cn	7	20	0	35
2	minimal	yes	b15	15	2	8	cp	1	4	0	35
2	minimal	yes	b15	15	3	1	cp	1	4	1	2
2	minimal	yes	b15	15	3	2	cn	7	20	1	5
2	minimal	yes	b15	15	3	3	cn	7	20	0	35
2	minimal	yes	b15	15	3	4	cp	1	4	1	13
2	minimal	yes	b15	15	3	5	ap	3	8	1	14
2	minimal	yes	b15	15	3	6	cn	7	20	1	32
2	minimal	yes	b15	15	3	7	cn	7	20	0	35
2	minimal	yes	b15	15	3	8	cp	1	4	1	7
2	minimal	yes	b15	15	3	9	am	4	12	0	35
2	minimal	yes	b15	15	3	10	cn	7	20	0	35
2	minimal	yes	b15	15	3	11	cp	1	4	1	4
2	minimal	yes	b15	15	3	12	an	5	16	1	6
2	minimal	no	b15	15	6	1	cp	1	4	1	2
2	minimal	no	b15	15	6	2	cn	7	20	0	35
2	minimal	no	b15	15	6	3	an	5	16	0	35
2	minimal	no	b15	15	6	4	cn	7	20	0	35
2	minimal	no	b15	15	6	5	cp	1	4	0	35
2	minimal	no	b15	15	6	6	cn	7	20	0	35
2	minimal	no	b15	15	6	7	cp	1	4	0	35
2	minimal	no	b15	15	6	8	cn	7	20	0	35
2	minimal	no	b15	15	6	9	cp	1	4	0	35
2	minimal	no	b15	15	8	1	cp	1	4	1	2
2	minimal	no	b15	15	8	2	cn	7	20	0	35
2	minimal	no	b15	15	8	3	ap	3	8	0	35
2	minimal	no	b15	15	8	4	cn	7	20	0	35
2	minimal	no	b15	15	8	5	cp	1	4	1	4
2	minimal	no	b15	15	8	6	am	4	12	0	35
2	minimal	no	b15	15	8	7	cn	7	20	0	35
2	minimal	no	b15	15	8	8	cp	1	4	0	35
2	minimal	no	b15	15	8	9	cn	7	20	0	35
2	minimal	no	b15	15	8	10	cp	1	4	0	35
2	minimal	no	b15	15	8	11	cn	7	20	0	35
2	minimal	no	b15	15	8	12	cp	1	4	0	35
2	minimal	no	b15	15	9	1	cp	1	4	1	2
2	minimal	no	b15	15	9	2	cn	7	20	0	35
2	minimal	no	b15	15	9	3	am	4	12	0	35
2	minimal	no	b15	15	9	4	cn	7	20	0	35
2	minimal	no	b15	15	9	5	cp	1	4	0	35
2	minimal	no	b15	15	9	6	cn	7	20	0	35
2	minimal	no	b15	15	9	7	cp	1	4	0	35
2	minimal	no	b15	15	9	8	cn	7	20	0	35
2	minimal	no	b15	15	9	9	cp	1	4	0	35
2	minimal	no	b15	15	10	1	cp	1	4	1	2
2	minimal	no	b15	15	10	2	cn	7	20	0	35
2	minimal	no	b15	15	10	3	cp	1	4	1	11
2	minimal	no	b15	15	10	4	an	5	16	0	35
2	minimal	no	b15	15	10	5	cn	7	20	0	35
2	minimal	no	b15	15	10	6	cp	1	4	1	3
2	minimal	no	b15	15	10	7	ap	3	8	0	35
2	minimal	no	l15	15	1	1	cp	1	4	1	2
2	minimal	no	l15	15	1	2	cn	7	20	1	26
2	minimal	no	l15	15	1	3	cp	1	4	0	35
2	minimal	no	l15	15	1	4	cp	1	4	1	13
2	minimal	no	l15	15	1	5	cn	7	20	0	35
2	minimal	no	l15	15	1	6	am	4	12	1	27
2	minimal	no	l15	15	1	7	cn	7	20	1	5
2	minimal	no	l15	15	2	1	cp	1	4	1	2
2	minimal	no	l15	15	2	2	cn	7	20	0	35
2	minimal	no	l15	15	2	3	ap	3	8	0	35
2	minimal	no	l15	15	2	4	cn	7	20	0	35
2	minimal	no	l15	15	2	5	cp	1	4	0	35
2	minimal	no	l15	15	2	6	cn	7	20	0	35
2	minimal	no	l15	15	2	7	cp	1	4	0	35
2	minimal	no	l15	15	2	8	cn	7	20	0	35
2	minimal	no	l15	15	2	9	cp	1	4	0	35
2	minimal	no	l15	15	3	1	cp	1	4	1	3
2	minimal	no	l15	15	3	2	cn	7	20	0	35
2	minimal	no	l15	15	3	3	an	5	16	0	35
2	minimal	no	l15	15	3	4	cn	7	20	0	35
2	minimal	no	l15	15	3	5	cp	1	4	0	35
2	minimal	no	l15	15	3	6	cn	7	20	1	17
2	minimal	no	l15	15	3	7	cn	7	20	0	35
2	minimal	no	l15	15	3	8	cp	1	4	0	35
2	minimal	no	l15	15	4	1	cp	1	4	1	2
2	minimal	no	l15	15	4	2	cn	7	20	0	35
2	minimal	no	l15	15	4	3	cp	1	4	0	35
2	minimal	no	l15	15	4	4	ap	3	8	0	35
2	minimal	no	l15	15	4	5	cn	7	20	0	35
2	minimal	no	l15	15	4	6	cp	1	4	0	35
2	minimal	no	l15	15	4	7	cn	7	20	0	35
2	minimal	no	l15	15	4	8	cp	1	4	1	2
2	minimal	no	l15	15	4	9	an	5	16	1	18
2	minimal	no	l15	15	4	10	cn	7	20	0	35
2	minimal	no	l15	15	4	11	cp	1	4	0	35
2	minimal	no	l15	15	4	12	am	4	12	1	2
2	minimal	yes	l15	15	6	1	cp	1	4	1	3
2	minimal	yes	l15	15	6	2	cn	7	20	0	35
2	minimal	yes	l15	15	6	3	an	5	16	0	35
2	minimal	yes	l15	15	6	4	cn	7	20	1	2
2	minimal	yes	l15	15	6	5	cn	7	20	1	6
2	minimal	yes	l15	15	6	6	cn	7	20	1	13
2	minimal	yes	l15	15	8	1	cp	1	4	0	35
2	minimal	yes	l15	15	8	2	cn	7	20	0	35
2	minimal	yes	l15	15	8	3	am	4	12	0	35
2	minimal	yes	l15	15	8	4	cn	7	20	0	35
2	minimal	yes	l15	15	8	5	cn	7	20	0	35
2	minimal	yes	l15	15	8	6	cp	1	4	1	3
2	minimal	yes	l15	15	8	7	an	5	16	0	35
2	minimal	yes	l15	15	8	8	cn	7	20	0	35
2	minimal	yes	l15	15	8	9	cp	1	4	1	3
2	minimal	yes	l15	15	8	10	ap	3	8	0	35
2	minimal	yes	l15	15	9	1	cp	1	4	1	3
2	minimal	yes	l15	15	9	2	cn	7	20	0	35
2	minimal	yes	l15	15	9	3	ap	3	8	0	35
2	minimal	yes	l15	15	9	4	cn	7	20	0	35
2	minimal	yes	l15	15	9	5	cp	1	4	0	35
2	minimal	yes	l15	15	9	6	cn	7	20	0	35
2	minimal	yes	l15	15	9	7	cp	1	4	0	35
2	minimal	yes	l15	15	9	8	am	4	12	1	26
2	rough	no	b16	16	3	1	cp	7	20	1	2
2	rough	no	b16	16	3	2	cn	1	4	0	35
2	rough	no	b16	16	3	3	an	3	8	1	7
2	rough	no	b16	16	3	4	cn	1	4	0	35
2	rough	no	b16	16	3	5	cp	7	20	1	12
2	rough	no	b16	16	3	6	ap	5	16	1	5
2	rough	no	b16	16	3	7	cn	1	4	1	4
2	rough	no	b16	16	3	8	cn	1	4	0	35
2	rough	no	b16	16	3	9	cp	7	20	1	16
2	rough	no	b16	16	3	10	am	4	12	1	31
2	rough	no	b16	16	5	1	cp	7	20	1	8
2	rough	no	b16	16	5	2	cn	1	4	0	35
2	rough	no	b16	16	5	3	ap	5	16	0	35
2	rough	no	b16	16	5	4	cp	7	20	0	35
2	rough	no	b16	16	5	5	cp	7	20	0	35
2	rough	no	b16	16	5	6	cp	7	20	0	35
2	rough	no	b16	16	6	1	cp	7	20	1	5
2	rough	no	b16	16	6	2	cn	1	4	0	35
2	rough	no	b16	16	6	3	am	4	12	0	35
2	rough	no	b16	16	6	4	cn	1	4	1	3
2	rough	no	b16	16	6	5	cn	1	4	1	16
2	rough	no	b16	16	6	6	cn	1	4	1	3
2	rough	no	b16	16	7	1	cp	7	20	1	5
2	rough	no	b16	16	7	2	cn	1	4	1	20
2	rough	no	b16	16	7	3	cn	1	4	1	15
2	rough	no	b16	16	7	4	cn	1	4	0	35
2	rough	no	b16	16	7	5	cp	7	20	1	5
2	rough	no	b16	16	7	6	an	3	8	1	20
2	rough	yes	b16	16	10	1	cp	7	20	1	5
2	rough	yes	b16	16	10	2	cn	1	4	0	35
2	rough	yes	b16	16	10	3	ap	5	16	1	12
2	rough	yes	b16	16	10	4	cn	1	4	0	35
2	rough	yes	b16	16	10	5	cp	7	20	1	32
2	rough	yes	b16	16	10	6	am	4	12	0	35
2	rough	yes	b16	16	10	7	cp	7	20	1	12
2	rough	yes	b16	16	10	8	cn	1	4	1	18
2	rough	yes	b16	16	10	9	cp	7	20	0	35
2	rough	yes	b16	16	10	10	cp	7	20	1	3
2	rough	yes	b16	16	10	11	cn	1	4	1	27
2	rough	yes	b16	16	13	1	cp	7	20	1	3
2	rough	yes	b16	16	13	2	cn	1	4	0	35
2	rough	yes	b16	16	13	3	am	4	12	1	6
2	rough	yes	b16	16	13	4	cn	1	4	0	35
2	rough	yes	b16	16	13	5	cp	7	20	1	3
2	rough	yes	b16	16	13	6	an	3	8	1	22
2	rough	yes	b16	16	13	7	cn	1	4	1	14
2	rough	yes	b16	16	13	8	cn	1	4	0	35
2	rough	yes	b16	16	13	9	cp	7	20	0	35
2	rough	yes	b16	16	13	10	cn	1	4	1	27
2	rough	yes	b16	16	15	1	cp	7	20	1	13
2	rough	yes	b16	16	15	2	cn	1	4	1	2
2	rough	yes	b16	16	15	3	cp	7	20	1	12
2	rough	yes	b16	16	15	4	cn	1	4	0	35
2	rough	yes	b16	16	15	5	an	3	8	1	7
2	rough	yes	b16	16	15	6	cn	1	4	1	9
2	rough	yes	b16	16	15	7	cn	1	4	0	35
2	rough	yes	b16	16	15	8	cp	7	20	1	9
2	rough	yes	b16	16	15	9	ap	5	16	1	8
2	rough	yes	l16	16	1	1	cp	7	20	1	4
2	rough	yes	l16	16	1	2	cn	1	4	0	35
2	rough	yes	l16	16	1	3	ap	5	16	0	35
2	rough	yes	l16	16	1	4	cn	1	4	0	35
2	rough	yes	l16	16	1	5	cp	7	20	0	35
2	rough	yes	l16	16	1	6	cn	1	4	0	35
2	rough	yes	l16	16	1	7	cp	7	20	0	35
2	rough	yes	l16	16	1	8	cn	1	4	1	24
2	rough	yes	l16	16	2	1	cp	7	20	1	5
2	rough	yes	l16	16	2	2	cn	1	4	0	35
2	rough	yes	l16	16	2	3	an	3	8	0	35
2	rough	yes	l16	16	2	4	cn	1	4	1	28
2	rough	yes	l16	16	2	5	cn	1	4	0	35
2	rough	yes	l16	16	2	6	cp	7	20	0	35
2	rough	yes	l16	16	2	7	cn	1	4	0	35
2	rough	yes	l16	16	2	8	cp	7	20	0	35
2	rough	yes	l16	16	3	1	cp	7	20	1	4
2	rough	yes	l16	16	3	2	cn	1	4	0	35
2	rough	yes	l16	16	3	3	am	4	12	0	35
2	rough	yes	l16	16	3	4	cn	1	4	0	35
2	rough	yes	l16	16	3	5	cp	7	20	0	35
2	rough	yes	l16	16	3	6	cn	1	4	0	35
2	rough	yes	l16	16	3	7	cp	7	20	0	35
2	rough	yes	l16	16	3	8	cn	1	4	0	35
2	rough	yes	l16	16	3	9	cp	7	20	0	35
2	rough	yes	l16	16	9	1	cp	7	20	1	3
2	rough	yes	l16	16	9	2	cn	1	4	0	35
2	rough	yes	l16	16	9	3	cp	7	20	1	17
2	rough	yes	l16	16	9	4	ap	5	16	0	35
2	rough	yes	l16	16	9	5	cn	1	4	1	3
2	rough	yes	l16	16	9	6	cn	1	4	0	35
2	rough	yes	l16	16	9	7	cp	7	20	0	35
2	rough	yes	l16	16	9	8	cn	1	4	0	35
2	rough	yes	l16	16	9	9	cp	7	20	0	35
2	rough	no	l16	16	11	1	cp	7	20	1	3
2	rough	no	l16	16	11	2	cn	1	4	0	35
2	rough	no	l16	16	11	3	ap	5	16	0	35
2	rough	no	l16	16	11	4	cn	1	4	0	35
2	rough	no	l16	16	11	5	cp	7	20	0	35
2	rough	no	l16	16	11	6	cn	1	4	0	35
2	rough	no	l16	16	11	7	cp	7	20	0	35
2	rough	no	l16	16	11	8	cn	1	4	0	35
2	rough	no	l16	16	11	9	cp	7	20	0	35
2	rough	no	l16	16	12	1	cp	7	20	1	6
2	rough	no	l16	16	12	2	cn	1	4	0	35
2	rough	no	l16	16	12	3	an	3	8	0	35
2	rough	no	l16	16	12	4	cn	1	4	0	35
2	rough	no	l16	16	12	5	cp	7	20	0	35
2	rough	no	l16	16	12	6	cn	1	4	0	35
2	rough	no	l16	16	12	7	cp	7	20	0	35
2	rough	no	l16	16	12	8	cn	1	4	0	35
2	rough	no	l16	16	12	9	cp	7	20	1	5
2	rough	no	l16	16	12	10	am	4	12	1	4
2	rough	no	l16	16	12	11	cp	7	20	1	6
2	rough	no	l16	16	12	12	cn	1	4	0	31
2	rough	no	l16	16	12	13	am	4	12	0	35
2	rough	no	l16	16	13	1	cp	7	20	1	2
2	rough	no	l16	16	13	2	cn	1	4	1	3
2	rough	no	l16	16	13	3	cn	1	4	0	35
2	rough	no	l16	16	13	4	cp	7	20	1	6
2	rough	no	l16	16	13	5	ap	5	16	0	35
2	rough	no	l16	16	13	6	cn	1	4	0	35
2	rough	no	l16	16	13	7	cp	7	20	0	35
2	rough	no	l16	16	13	8	cn	1	4	0	35
2	rough	no	l16	16	13	9	cp	7	20	1	9
2	rough	no	l16	16	13	10	an	3	8	0	35
2	rough	no	m17	17	1	1	cp	7	20	1	2
2	rough	no	m17	17	1	2	cn	1	4	1	2
2	rough	no	m17	17	1	3	cp	7	20	1	10
2	rough	no	m17	17	1	4	cn	1	4	1	31
2	rough	no	m17	17	1	5	cp	7	20	1	3
2	rough	no	m17	17	1	6	cn	1	4	0	35
2	rough	no	m17	17	1	7	an	3	8	1	23
2	rough	no	m17	17	1	8	cp	7	20	1	6
2	rough	no	m17	17	1	9	cn	1	4	1	11
2	rough	no	m17	17	2	1	cp	7	20	1	2
2	rough	no	m17	17	2	2	cn	1	4	1	14
2	rough	no	m17	17	2	3	cp	7	20	1	6
2	rough	no	m17	17	2	4	cn	1	4	0	35
2	rough	no	m17	17	2	5	ap	5	16	0	35
2	rough	no	m17	17	2	6	cn	1	4	1	3
2	rough	no	m17	17	2	7	cn	1	4	0	35
2	rough	no	m17	17	2	8	cp	7	20	0	35
2	rough	no	m17	17	3	1	cp	7	20	1	2
2	rough	no	m17	17	3	2	cn	1	4	1	2
2	rough	no	m17	17	3	3	cp	7	20	0	35
2	rough	no	m17	17	3	4	cp	7	20	1	6
2	rough	no	m17	17	3	5	cn	1	4	0	35
2	rough	no	m17	17	3	6	am	4	12	0	35
2	rough	no	m17	17	3	7	cn	1	4	0	35
2	rough	no	m17	17	3	8	cp	7	20	1	14
2	rough	no	m17	17	3	9	an	3	8	1	4
2	rough	no	m17	17	3	10	cn	1	4	1	33
2	rough	no	m17	17	4	1	cp	7	20	1	2
2	rough	no	m17	17	4	2	cn	1	4	1	27
2	rough	no	m17	17	4	3	cp	7	20	0	35
2	rough	no	m17	17	4	4	cn	1	4	0	35
2	rough	no	m17	17	4	5	cp	7	20	1	4
2	rough	no	m17	17	4	6	am	4	12	0	35
2	rough	no	m17	17	4	7	cn	1	4	0	35
2	rough	no	m17	17	4	8	cp	7	20	1	2
2	rough	no	m17	17	4	9	ap	5	16	1	30
2	rough	yes	m17	17	5	1	cp	7	20	1	3
2	rough	yes	m17	17	5	2	cn	1	4	0	35
2	rough	yes	m17	17	5	3	an	3	8	0	35
2	rough	yes	m17	17	5	4	cn	1	4	1	31
2	rough	yes	m17	17	5	5	cn	1	4	1	17
2	rough	yes	m17	17	5	6	cn	1	4	0	35
2	rough	yes	m17	17	5	7	cp	7	20	1	6
2	rough	yes	m17	17	5	8	ap	5	16	1	7
2	rough	yes	m17	17	5	9	cn	1	4	1	18
2	rough	yes	m17	17	6	1	cp	7	20	0	35
2	rough	yes	m17	17	6	2	cp	7	20	0	35
2	rough	yes	m17	17	6	3	cp	7	20	1	9
2	rough	yes	m17	17	6	4	cn	1	4	0	35
2	rough	yes	m17	17	6	5	ap	5	16	1	2
2	rough	yes	m17	17	6	6	cn	1	4	1	3
2	rough	yes	m17	17	11	1	cp	7	20	1	30
2	rough	yes	m17	17	11	2	cn	1	4	0	35
2	rough	yes	m17	17	11	3	am	4	12	1	4
2	rough	yes	m17	17	11	4	cn	1	4	0	35
2	rough	yes	m17	17	11	5	cp	7	20	1	3
2	rough	yes	m17	17	11	6	an	3	8	0	35
2	rough	yes	m17	17	11	7	cn	1	4	1	5
2	rough	yes	m17	17	11	8	cn	1	4	0	35
2	rough	yes	m17	17	11	9	cp	7	20	0	35
2	rough	yes	m17	17	11	10	cn	1	4	0	35
2	rough	yes	m17	17	11	11	cp	7	20	0	35
2	rough	yes	m17	17	12	1	cp	7	20	1	3
2	rough	yes	m17	17	12	2	cn	1	4	0	35
2	rough	yes	m17	17	12	3	cp	7	20	1	3
2	rough	yes	m17	17	12	4	am	4	12	0	35
2	rough	yes	l17	17	1	1	cp	7	20	1	2
2	rough	yes	l17	17	1	2	cp	7	20	1	9
2	rough	yes	l17	17	1	3	cn	1	4	0	35
2	rough	yes	l17	17	1	4	ap	5	16	0	35
2	rough	yes	l17	17	1	5	cn	1	4	1	10
2	rough	yes	l17	17	1	6	cn	1	4	0	35
2	rough	yes	l17	17	1	7	cp	7	20	0	35
2	rough	yes	l17	17	2	1	cp	7	20	1	4
2	rough	yes	l17	17	2	2	cn	1	4	0	35
2	rough	yes	l17	17	2	3	am	4	12	0	35
2	rough	yes	l17	17	2	4	cp	7	20	1	5
2	rough	yes	l17	17	2	5	cn	1	4	0	35
2	rough	yes	l17	17	2	6	an	3	8	0	35
2	rough	yes	l17	17	2	7	cn	1	4	0	35
2	rough	yes	l17	17	2	8	cp	7	20	0	35
2	rough	yes	l17	17	2	9	cn	1	4	1	5
2	rough	yes	l17	17	2	10	cn	1	4	0	35
2	rough	yes	l17	17	2	11	cp	7	20	1	13
2	rough	yes	l17	17	2	12	ap	5	16	0	35
2	rough	yes	l17	17	5	1	cp	7	20	1	3
2	rough	yes	l17	17	5	2	cn	1	4	0	35
2	rough	yes	l17	17	5	3	cp	7	20	1	21
2	rough	yes	l17	17	5	4	an	3	8	0	35
2	rough	yes	l17	17	5	5	cp	7	20	1	24
2	rough	yes	l17	17	5	6	am	4	12	0	35
2	rough	no	l17	17	6	1	cp	7	20	1	3
2	rough	no	l17	17	6	2	cn	1	4	0	35
2	rough	no	l17	17	6	3	ap	5	16	0	35
2	rough	no	l17	17	6	4	cn	1	4	0	35
2	rough	no	l17	17	6	5	cp	7	20	0	35
2	rough	no	l17	17	6	6	cn	1	4	0	35
2	rough	no	l17	17	6	7	cp	7	20	0	35
2	rough	no	l17	17	6	8	cn	1	4	0	35
2	rough	no	l17	17	6	9	cp	7	20	1	6
2	rough	no	l17	17	6	10	am	4	12	0	35
2	rough	no	l17	17	6	11	cn	1	4	1	22
2	rough	no	l17	17	7	1	cp	7	20	1	5
2	rough	no	l17	17	7	2	cn	1	4	0	33
2	rough	no	l17	17	7	3	am	4	12	0	35
2	rough	no	l17	17	7	4	cn	1	4	0	32
2	rough	no	l17	17	7	5	cp	7	20	1	29
2	rough	no	l17	17	7	6	ap	5	16	0	35
2	rough	no	l17	17	7	7	cn	1	4	0	35
2	rough	no	l17	17	7	8	cp	7	20	1	7
2	rough	no	l17	17	7	9	an	3	8	0	35
2	rough	no	l17	17	8	1	cp	7	20	1	2
2	rough	no	l17	17	8	2	cn	1	4	0	35
2	rough	no	l17	17	8	3	an	3	8	0	35
2	rough	yes	l18	18	1	1	cp	1	4	1	28
2	rough	yes	l18	18	1	2	cp	1	4	0	35
2	rough	yes	l18	18	1	3	cp	1	4	1	2
2	rough	yes	l18	18	1	4	cn	7	20	0	35
2	rough	yes	l18	18	1	5	ap	3	8	0	35
2	rough	yes	l18	18	1	6	cn	7	20	1	5
2	rough	yes	l18	18	3	1	cp	1	4	1	7
2	rough	yes	l18	18	3	2	cn	7	20	0	35
2	rough	yes	l18	18	3	3	an	5	16	0	35
2	rough	yes	l18	18	3	4	cn	7	20	0	35
2	rough	yes	l18	18	3	5	cp	1	4	0	35
2	rough	yes	l18	18	3	6	cn	7	20	0	35
2	rough	yes	l18	18	3	7	cp	1	4	0	35
2	rough	yes	l18	18	3	8	cn	7	20	0	35
2	rough	yes	l18	18	3	9	cp	1	4	0	35
2	rough	yes	l18	18	4	1	cp	1	4	1	5
2	rough	yes	l18	18	4	2	cn	7	20	0	35
2	rough	yes	l18	18	4	3	am	4	12	0	35
2	rough	yes	l18	18	4	4	cn	7	20	0	35
2	rough	yes	l18	18	4	5	cp	1	4	0	35
2	rough	yes	l18	18	4	6	cn	7	20	0	35
2	rough	yes	l18	18	4	7	cp	1	4	0	35
2	rough	yes	l18	18	4	8	cn	7	20	0	35
2	rough	yes	l18	18	4	9	cp	1	4	1	16
2	rough	yes	l18	18	4	10	an	5	16	0	35
2	rough	yes	l18	18	4	11	cn	7	20	0	35
2	rough	yes	l18	18	4	12	cp	1	4	0	35
2	rough	yes	l18	18	5	1	cp	1	4	1	21
2	rough	yes	l18	18	5	2	cn	7	20	1	28
2	rough	yes	l18	18	5	3	cn	7	20	0	35
2	rough	yes	l18	18	5	4	cp	1	4	1	4
2	rough	yes	l18	18	5	5	am	4	12	1	16
2	rough	yes	l18	18	5	6	cn	7	20	0	35
2	rough	yes	l18	18	5	7	cp	1	4	0	35
2	rough	yes	l18	18	5	8	cn	7	20	0	35
2	rough	yes	l18	18	5	9	cp	1	4	0	35
2	rough	no	l18	18	6	1	cp	1	4	1	2
2	rough	no	l18	18	6	2	cn	7	20	0	35
2	rough	no	l18	18	6	3	an	5	16	0	35
2	rough	no	l18	18	6	4	cn	7	20	0	35
2	rough	no	l18	18	6	5	cp	1	4	1	17
2	rough	no	l18	18	6	6	ap	3	8	0	35
2	rough	no	l18	18	6	7	cn	7	20	0	35
2	rough	no	l18	18	6	8	cp	1	4	0	35
2	rough	no	l18	18	6	9	cn	7	20	0	35
2	rough	no	l18	18	6	10	cp	1	4	0	35
2	rough	no	l18	18	6	11	cn	7	20	0	35
2	rough	no	l18	18	6	12	cp	1	4	1	3
2	rough	no	l18	18	6	13	am	4	12	0	35
2	rough	no	l18	18	7	1	cp	1	4	1	2
2	rough	no	l18	18	7	2	cn	7	20	1	17
2	rough	no	l18	18	7	3	cp	1	4	1	3
2	rough	no	l18	18	7	4	cn	7	20	0	35
2	rough	no	l18	18	7	5	am	4	12	0	35
2	rough	no	l18	18	7	6	cn	7	20	0	35
2	rough	no	l18	18	7	7	cp	1	4	0	35
2	rough	no	l18	18	7	8	cn	7	20	0	35
2	rough	no	l18	18	7	9	cp	1	4	0	35
2	rough	no	l18	18	7	10	an	5	16	0	32
2	rough	no	l18	18	7	11	cn	7	20	0	35
2	rough	no	l18	18	7	12	cp	1	4	1	26
2	rough	no	l18	18	7	13	ap	3	8	1	4

## Sheet: CBT_2
block	treatment	observer	id_pig	group	session	trial	cue	cue_freq	app	pct_time_app	pct_time_contact
1	rough	yes	b1	1	1	1	cp	1	1	0.428571	0.142857
1	rough	yes	b1	1	1	2	cn	7	1	0.171429	0.0285714
1	rough	yes	b1	1	1	3	cp	1	1	0.628571	0.571429
1	rough	yes	b1	1	1	4	cn	7	0	0	0
1	rough	yes	b1	1	1	5	am	4	0	0	0
1	rough	yes	b1	1	1	6	cp	1	1	0.371429	0.314286
1	rough	yes	b1	1	1	7	cn	7	1	0.285714	0.0285714
1	rough	yes	b1	1	1	8	cp	1	1	0.342857	0.257143
1	rough	yes	b1	1	1	9	cn	7	1	0.142857	0.0571429
1	rough	yes	b1	1	2	1	cp	1	1	0.971429	0.542857
1	rough	yes	b1	1	2	2	cn	7	0	0	0
1	rough	yes	b1	1	2	3	an	5	0	0.0769231	0
1	rough	yes	b1	1	2	4	cn	7	0	0	0
1	rough	yes	b1	1	2	5	cp	1	1	0.485714	0.428571
1	rough	yes	b1	1	2	6	ap	3	0	0	0
1	rough	yes	b1	1	2	7	cn	7	0	0.0571429	0
1	rough	yes	b1	1	2	8	cp	1	1	0.542857	0.428571
1	rough	yes	b1	1	2	9	am	4	0	0	0
1	rough	yes	b1	1	3	1	cp	1	1	0.971429	0.8
1	rough	yes	b1	1	3	2	cn	7	0	0.142857	0
1	rough	yes	b1	1	3	3	ap	3	0	0	0
1	rough	yes	b1	1	3	4	cn	7	1	0.371429	0.0285714
1	rough	yes	b1	1	3	5	cn	7	1	0.428571	0.171429
1	rough	yes	b1	1	3	6	cn	7	1	0.257143	0.0857143
1	rough	yes	b1	1	4	1	cp	1	1	0.942857	0.828571
1	rough	yes	b1	1	4	2	cn	7	0	0	0
1	rough	yes	b1	1	4	3	cp	1	1	0.54	0.542857
1	rough	yes	b1	1	4	4	an	5	1	0.428571	0.4
1	rough	no	b1	1	6	1	cp	1	1	0.542857	0.428571
1	rough	no	b1	1	6	2	cn	7	0	0.0571429	0
1	rough	no	b1	1	6	3	ap	3	0	0.114286	0
1	rough	no	b1	1	6	4	cp	1	1	0.6	0.514286
1	rough	no	b1	1	6	5	cn	7	0	0	0
1	rough	no	b1	1	6	6	an	5	0	0.285714	0
1	rough	no	b1	1	6	7	cn	7	0	0	0
1	rough	no	b1	1	6	8	cp	1	1	0.485714	0.428571
1	rough	no	b1	1	6	9	am	4	0	0	0
1	rough	no	b1	1	7	1	cp	1	1	0.514286	0.457143
1	rough	no	b1	1	7	2	cn	7	1	0.314286	0.0571429
1	rough	no	b1	1	7	3	cp	1	1	0.485714	0.342857
1	rough	no	b1	1	7	4	cn	7	1	0.0857143	0.0285714
1	rough	no	b1	1	7	5	cp	1	1	0.628571	0.571429
1	rough	no	b1	1	7	6	cn	7	0	0.114286	0
1	rough	no	b1	1	7	7	am	4	0	0	0
1	rough	no	b1	1	7	8	cn	7	0	0	0
1	rough	no	b1	1	7	9	cp	1	1	0.314286	0.257143
1	rough	no	b1	1	7	10	ap	3	1	0.257143	0.2
1	rough	no	b1	1	7	11	cn	7	1	0.142857	0.0571429
1	rough	no	b1	1	8	1	cp	1	1	1.05714	0.971429
1	rough	no	b1	1	8	2	cn	7	0	0	0
1	rough	no	b1	1	8	3	cp	1	1	0.942857	0.914286
1	rough	no	b1	1	8	4	an	5	0	0.114286	0
1	minimal	no	b5	5	1	1	cp	1	1	0.342857	0.228571
1	minimal	no	b5	5	1	2	cn	7	0	0.0285714	0
1	minimal	no	b5	5	1	3	an	5	0	0	0
1	minimal	no	b5	5	1	4	cp	1	1	0.228571	0.142857
1	minimal	no	b5	5	1	5	cn	7	0	0	0
1	minimal	no	b5	5	1	6	am	4	1	0.771429	0.485714
1	minimal	no	b5	5	1	7	cn	7	0	0	0
1	minimal	no	b5	5	1	8	cp	1	1	0.285714	0.228571
1	minimal	no	b5	5	1	9	ap	3	0	0	0
1	minimal	no	b5	5	2	1	cp	1	1	0.314286	0.228571
1	minimal	no	b5	5	2	2	cn	7	0	0.2	0
1	minimal	no	b5	5	2	3	ap	3	1	0.8	0.742857
1	minimal	no	b5	5	2	4	cn	7	0	0.114286	0
1	minimal	no	b5	5	2	5	cp	1	1	0.6	0.542857
1	minimal	no	b5	5	2	6	an	5	1	0.171429	0.0571429
1	minimal	no	b5	5	2	7	cn	7	0	0	0
1	minimal	no	b5	5	2	8	cp	1	1	0.457143	0.4
1	minimal	no	b5	5	2	9	am	4	0	0	0
1	minimal	yes	b5	5	4	1	cp	1	1	0.542857	0.457143
1	minimal	yes	b5	5	4	2	cn	7	0	0.114286	0
1	minimal	yes	b5	5	4	3	an	5	0	0.0285714	0
1	minimal	yes	b5	5	4	4	cn	7	1	0.171429	0.0285714
1	minimal	yes	b5	5	4	5	cn	7	0	0.142857	0
1	minimal	yes	b5	5	4	6	cp	1	1	0.342857	0.285714
1	minimal	yes	m8	5	4	7	am	4	0	0.0571429	0
1	minimal	yes	b5	5	4	8	cn	7	1	0.171429	0.114286
1	minimal	yes	b5	5	4	9	cn	7	1	0.0857143	0.0285714
1	minimal	yes	b5	5	5	1	cp	1	1	0.371429	0.314286
1	minimal	yes	b5	5	5	2	cn	7	0	0.0285714	0
1	minimal	yes	b5	5	5	3	am	4	1	0.514286	0.457143
1	minimal	yes	b5	5	5	4	cn	7	0	0	0
1	minimal	yes	b5	5	5	5	cp	1	1	0.257143	0.171429
1	minimal	yes	b5	5	5	6	ap	3	1	0.257143	0.0571429
1	minimal	yes	b5	5	5	7	cn	7	0	0	0
1	minimal	yes	b5	5	5	8	cp	1	1	0.342857	0.285714
1	minimal	yes	b5	5	5	9	an	5	0	0.114286	0
1	minimal	yes	b5	5	6	1	cp	1	1	0.428571	0.342857
1	minimal	yes	b5	5	6	2	cn	7	0	0	0
1	minimal	yes	b5	5	6	3	cp	1	1	0.4	0.314286
1	minimal	yes	b5	5	6	4	ap	3	1	0.257143	0.2
1	gentle	no	b7	7	1	1	cp	1	1	0.628571	0.542857
1	gentle	no	b7	7	1	2	cn	7	0	0.0285714	0
1	gentle	no	b7	7	1	3	am	4	1	0.116279	0.0697674
1	gentle	no	b7	7	1	4	cn	7	1	0.0857143	0.0285714
1	gentle	no	b7	7	1	5	cp	1	1	0.228571	0.171429
1	gentle	no	b7	7	1	6	cn	7	0	0	0
1	gentle	no	b7	7	1	7	an	5	1	0.075	0.025
1	gentle	no	b7	7	1	8	cn	7	0	0	0
1	gentle	no	b7	7	1	9	cp	1	1	0.342857	0.285714
1	gentle	no	b7	7	1	10	ap	3	0	0	0
1	gentle	no	b7	7	2	1	cp	1	1	0.542857	0.457143
1	gentle	no	b7	7	2	2	cn	7	0	0.0571429	0
1	gentle	no	b7	7	2	3	ap	3	1	0.171429	0.0571429
1	gentle	no	b7	7	2	4	cn	7	1	0.171429	0.0285714
1	gentle	no	b7	7	2	5	cn	7	0	0	0
1	gentle	no	b7	7	2	6	cp	1	0	0	0
1	gentle	no	b7	7	2	7	am	4	1	0.342857	0.285714
1	gentle	no	b7	7	2	8	cn	7	1	0.0857143	0.0285714
1	gentle	no	b7	7	2	9	cn	7	1	0.0857143	0.0285714
1	gentle	no	b7	7	4	1	cp	1	1	0.285714	0.2
1	gentle	no	b7	7	4	2	cn	7	1	0.0857143	0.0285714
1	gentle	no	b7	7	4	3	cn	7	0	0.0857143	0
1	gentle	no	b7	7	4	4	cp	1	1	0.2	0.142857
1	gentle	no	b7	7	4	5	an	5	0	0	0
1	gentle	yes	b7	7	7	1	cp	1	1	0.457143	0.342857
1	gentle	yes	b7	7	7	2	cn	7	0	0	0
1	gentle	yes	b7	7	7	3	an	5	0	0	0
1	gentle	yes	b7	7	7	4	cn	7	0	0	0
1	gentle	yes	b7	7	7	5	cp	1	1	0.571429	0.485714
1	gentle	yes	b7	7	7	6	ap	3	0	0	0
1	gentle	yes	b7	7	7	7	cp	1	1	0.285714	0.228571
1	gentle	yes	b7	7	7	8	cn	7	0	0	0
1	gentle	yes	b7	7	7	9	am	4	1	0.485714	0.428571
1	gentle	yes	b7	7	8	1	cp	1	1	0.428571	0.342857
1	gentle	yes	b7	7	8	2	cn	7	1	0.257143	0.0571429
1	gentle	yes	b7	7	8	3	cp	1	1	0.8	0.742857
1	gentle	yes	b7	7	8	4	cn	7	0	0	0
1	gentle	yes	b7	7	8	5	ap	3	1	0.6	0.514286
1	gentle	yes	b7	7	8	6	cn	7	1	0.285714	0.0285714
1	gentle	yes	b7	7	8	7	cn	7	0	0.0857143	0
1	gentle	yes	b7	7	8	8	cp	1	1	0.257143	0.2
1	gentle	yes	b7	7	8	9	an	5	1	0.0810811	0.054054
1	gentle	yes	b7	7	8	10	cn	7	0	0.0285714	0
1	gentle	yes	b7	7	8	11	cp	1	1	0.228571	0.114286
1	gentle	yes	b7	7	8	12	am	4	1	0.142857	0.0857143
1	minimal	yes	m4	4	1	1	cp	1	1	0.885714	0.771429
1	minimal	yes	m4	4	1	2	cn	7	0	0	0
1	minimal	yes	m4	4	1	3	an	5	0	0	0
1	minimal	yes	m4	4	1	4	cn	7	0	0	0
1	minimal	yes	m4	4	1	5	cp	1	1	0.742857	0.342857
1	minimal	yes	m4	4	1	6	ap	3	0	0	0
1	minimal	yes	m4	4	1	7	cn	7	0	0	0
1	minimal	yes	m4	4	1	8	cp	1	1	0.285714	0.2
1	minimal	yes	m4	4	1	9	am	4	0	0	0
1	minimal	yes	m4	4	2	1	cp	1	1	1.08571	0.942857
1	minimal	yes	m4	4	2	2	cn	7	0	0.228571	0
1	minimal	yes	m4	4	2	3	am	4	0	0	0
1	minimal	yes	m4	4	2	4	cp	1	1	0.685714	0.6
1	minimal	yes	m4	4	2	5	cn	7	0	0	0
1	minimal	yes	m4	4	2	6	ap	3	0	0	0
1	minimal	yes	m4	4	2	7	cn	7	0	0	0
1	minimal	yes	m4	4	2	8	cp	1	0	0	0
1	minimal	yes	m4	4	2	9	cp	1	0	0	0
1	minimal	yes	m4	4	2	10	cp	1	1	0.485714	0.428571
1	minimal	yes	m4	4	2	11	an	5	0	0	0
1	minimal	no	m4	4	4	1	cp	1	1	0.971429	0.714286
1	minimal	no	m4	4	4	2	cn	7	0	0	0
1	minimal	no	m4	4	4	3	am	4	0	0	0
1	minimal	no	m4	4	4	4	cp	1	1	0.342857	0.257143
1	minimal	no	m4	4	4	5	cn	7	1	0.114286	0.0285714
1	minimal	no	m4	4	4	6	cp	1	0	0	0
1	minimal	no	m4	4	4	7	cp	1	0	0	0
1	minimal	no	m4	4	5	1	cp	1	1	0.833333	0.8
1	minimal	no	m4	4	5	2	cn	7	0	0	0
1	minimal	no	m4	4	5	3	ap	3	1	0.971429	0.428571
1	minimal	no	m4	4	5	4	cn	7	0	0	0
1	minimal	no	m4	4	5	5	cp	1	1	0.714286	0.628571
1	minimal	no	m4	4	5	6	am	4	0	0	0
1	minimal	no	m4	4	5	7	cn	7	0	0	0
1	minimal	no	m4	4	5	8	cp	1	1	0.257143	0.2
1	minimal	no	m4	4	5	9	an	5	1	0.514286	0.342857
1	minimal	no	m4	4	6	1	cp	1	1	0.457143	0.4
1	minimal	no	m4	4	6	2	cn	7	0	0	0
1	minimal	no	m4	4	6	3	an	5	1	0.342857	0.285714
1	minimal	no	m4	4	6	4	cn	7	0	0	0
1	minimal	no	m4	4	6	5	cp	1	1	0.4	0.342857
1	minimal	no	m4	4	6	6	ap	3	0	0	0
1	minimal	no	m5	5	3	1	cp	1	1	0.971429	0.942857
1	minimal	no	m5	5	3	2	cn	7	0	0.371429	0
1	minimal	no	m5	5	3	3	am	4	1	0.628571	0.428571
1	minimal	no	m5	5	3	4	cp	1	1	0.857143	0.714286
1	minimal	no	m5	5	3	5	cn	7	0	0.285714	0
1	minimal	no	m5	5	3	6	an	5	1	0.457143	0.4
1	minimal	no	m5	5	3	7	cn	7	0	0.314286	0
1	minimal	no	m5	5	3	8	cp	1	1	1.05714	0.914286
1	minimal	no	m5	5	3	9	ap	3	0	0	0
1	minimal	no	m5	5	4	1	cp	1	1	0.828571	0.771429
1	minimal	no	m5	5	4	2	cn	7	1	0.371429	0.114286
1	minimal	no	m5	5	4	3	cp	1	1	0.885714	0.828571
1	minimal	no	m5	5	4	4	cn	7	0	0.114286	0
1	minimal	no	m5	5	4	5	ap	3	0	0.0731707	0
1	minimal	no	m5	5	4	6	cn	7	1	0.485714	0.142857
1	minimal	no	m5	5	4	7	cn	7	1	0.742857	0.114286
1	minimal	no	m5	5	5	1	cp	1	1	0.971429	0.514286
1	minimal	no	m5	5	5	2	cn	7	0	0.0571429	0
1	minimal	no	m5	5	5	3	cp	1	1	1.14286	0.885714
1	minimal	no	m5	5	5	4	an	5	1	0.428571	0.0857143
1	minimal	no	m5	5	5	5	cn	7	1	0.142857	0.0571429
1	minimal	no	m5	5	5	6	cn	7	0	0.914286	0
1	minimal	no	m5	5	5	7	cp	1	1	1.02857	0.514286
1	minimal	no	m5	5	5	8	am	4	0	0	0
1	minimal	yes	m5	5	6	1	cp	1	1	0.971429	0.828571
1	minimal	yes	m5	5	6	2	cn	7	1	0.257143	0.0285714
1	minimal	yes	m5	5	6	3	cp	1	1	0.628571	0.485714
1	minimal	yes	m5	5	6	4	cn	7	0	0.171429	0
1	minimal	yes	m5	5	6	5	ap	3	0	0.228571	0
1	minimal	yes	m5	5	6	6	cn	7	0	0.05	0
1	minimal	yes	m5	5	6	7	cp	1	1	0.914286	0.485714
1	minimal	yes	m5	5	6	8	am	4	1	0.0857143	0.0285714
1	minimal	yes	m5	5	6	9	cp	1	1	0.971429	0.628571
1	minimal	yes	m5	5	6	10	cn	7	0	0	0
1	minimal	yes	m5	5	6	11	an	5	1	0.371429	0.314286
1	minimal	yes	m5	5	7	1	cp	1	1	0.714286	0.428571
1	minimal	yes	m5	5	7	2	cn	7	0	0.514286	0
1	minimal	yes	m5	5	7	3	am	4	0	0.171429	0
1	minimal	yes	m5	5	7	4	cn	7	1	0.0571429	0.0285714
1	minimal	yes	m5	5	7	5	cn	7	1	0.914286	0.228571
1	minimal	yes	m5	5	7	6	cn	7	0	0	0
1	minimal	yes	m5	5	7	7	cp	1	1	0.428571	0.342857
1	minimal	yes	m5	5	7	8	ap	3	0	0	0
1	minimal	yes	m5	5	7	9	cn	7	1	0.882353	0.0588235
1	minimal	yes	m5	5	8	1	cp	1	1	0.485714	0.371429
1	minimal	yes	m5	5	8	2	cn	7	0	0.142857	0
1	minimal	yes	m5	5	8	3	cp	1	1	0.971429	0.942857
1	minimal	yes	m5	5	8	4	an	5	1	0.148936	0.0425532
1	gentle	no	m8	8	1	1	cp	1	1	0.228571	0.171429
1	gentle	no	m8	8	1	2	cn	7	1	0.114286	0.0285714
1	gentle	no	m8	8	1	3	cn	7	1	0.171429	0.0285714
1	gentle	no	m8	8	1	4	cn	7	0	0	0
1	gentle	no	m8	8	1	5	am	4	0	0	0
1	gentle	no	m8	8	1	6	cn	7	1	0.571429	0.0285714
1	gentle	no	m8	8	2	1	cp	1	1	0.314286	0.2
1	gentle	no	m8	8	2	2	cn	7	0	0.114286	0
1	gentle	no	m8	8	2	3	ap	3	0	0	0
1	gentle	no	m8	8	2	4	cn	7	0	0	0
1	gentle	no	m8	8	2	5	cp	1	1	0.228571	0.142857
1	gentle	no	m8	8	2	6	an	5	1	0.314286	0.0285714
1	gentle	no	m8	8	2	7	cn	7	0	0	0
1	gentle	no	m8	8	2	8	cp	1	1	0.4	0.314286
1	gentle	no	m8	8	2	9	am	4	0	0	0
1	gentle	no	m8	8	3	1	cp	1	1	0.514286	0.228571
1	gentle	no	m8	8	3	2	cn	7	1	0.6	0.0571429
1	gentle	no	m8	8	3	3	cp	1	1	0.514286	0.342857
1	gentle	no	m8	8	3	4	cn	7	0	0	0
1	gentle	no	m8	8	3	5	an	5	1	0.685714	0.371429
1	gentle	no	m8	8	3	6	cn	7	0	0	0
1	gentle	no	m8	8	3	7	cp	1	1	0.171429	0.114286
1	gentle	no	m8	8	3	8	ap	3	0	0	0
1	gentle	yes	m8	8	6	1	cp	1	1	0.2	0.142857
1	gentle	yes	m8	8	6	2	cn	7	0	0.285714	0
1	gentle	yes	m8	8	6	3	an	5	0	0	0
1	gentle	yes	m8	8	6	4	cn	7	0	0	0
1	gentle	yes	m8	8	6	5	cp	1	0	0	0
1	gentle	yes	m8	8	6	6	cn	7	0	0	0
1	gentle	yes	m8	8	6	7	cp	1	1	0.257143	0.171429
1	gentle	yes	m8	8	6	8	am	4	1	0.171429	0.114286
1	gentle	yes	m8	8	6	9	cp	1	1	0.342857	0.114286
1	gentle	yes	m8	8	6	10	cn	7	0	0.0285714	0
1	gentle	yes	m8	8	6	11	ap	3	0	0	0
1	gentle	yes	m8	8	7	1	cp	1	1	0.228571	0.171429
1	gentle	yes	m8	8	7	2	cn	7	0	0.171429	0
1	gentle	yes	m8	8	7	3	am	4	1	0.371429	0.171429
1	gentle	yes	m8	8	7	4	cn	7	0	0	0
1	gentle	yes	m8	8	7	5	cp	1	1	0.428571	0.2
1	gentle	yes	m8	8	7	6	ap	3	0	0	0
1	gentle	yes	m8	8	7	7	cn	7	1	0.142857	0.0285714
1	gentle	yes	m8	8	7	8	cn	7	0	0	0
1	gentle	yes	m8	8	7	9	cp	1	0	0	0
1	gentle	yes	m8	8	7	10	cn	7	0	0	0
1	gentle	yes	m8	8	7	11	cp	1	0	0	0
1	gentle	yes	m8	8	8	1	cp	1	1	0.228571	0.171429
1	gentle	yes	m8	8	8	2	cn	7	0	0	0
1	gentle	yes	m8	8	8	3	an	5	0	0	0
1	gentle	yes	m8	8	8	4	cn	7	0	0	0
1	gentle	yes	m8	8	8	5	cp	1	0	0	0
1	gentle	yes	m8	8	8	6	cn	7	0	0	0
1	gentle	yes	m8	8	8	7	cp	1	0	0	0
1	gentle	yes	m8	8	8	8	cn	7	0	0	0
1	gentle	yes	m8	8	8	9	cp	1	0	0	0
1	gentle	yes	m9	9	1	1	cp	1	1	0.857143	0.657143
1	gentle	yes	m9	9	1	2	cn	7	1	0.171429	0.0285714
1	gentle	yes	m9	9	1	3	cp	1	1	0.4	0.342857
1	gentle	yes	m9	9	1	4	cn	7	0	0	0
1	gentle	yes	m9	9	1	5	ap	3	0	0	0
1	gentle	yes	m9	9	1	6	cn	7	0	0	0
1	gentle	yes	m9	9	1	7	cp	1	1	0.342857	0.2
1	gentle	yes	m9	9	1	8	an	5	1	0.0857143	0.0285714
1	gentle	yes	m9	9	1	9	cn	7	0	0	0
1	gentle	yes	m9	9	1	10	cp	1	1	0.285714	0.228571
1	gentle	yes	m9	9	1	11	am	4	0	0	0
1	gentle	yes	m9	9	2	1	cp	1	1	0.914286	0.685714
1	gentle	yes	m9	9	2	2	cn	7	0	0	0
1	gentle	yes	m9	9	2	3	an	5	0	0	0
1	gentle	yes	m9	9	2	4	cp	1	1	0.942857	0.4
1	gentle	yes	m9	9	2	5	cn	7	0	0	0
1	gentle	yes	m9	9	2	6	am	4	1	0.0833333	0.0277778
1	gentle	yes	m9	9	2	7	cn	7	0	0.0857143	0
1	gentle	yes	m9	9	2	8	cp	1	1	0.228571	0.171429
1	gentle	yes	m9	9	2	9	ap	3	1	0.314286	0.228571
1	gentle	no	m9	9	3	1	cp	1	1	0.942857	0.542857
1	gentle	no	m9	9	3	2	cn	7	1	0.171429	0.0571429
1	gentle	no	m9	9	3	3	cn	7	0	0	0
1	gentle	no	m9	9	3	4	ap	3	1	0.542857	0.4
1	gentle	no	m9	9	3	5	cn	7	0	0	0
1	gentle	no	m9	9	3	6	cp	1	1	0.542857	0.285714
1	gentle	no	m9	9	3	7	an	5	1	0.114286	0.0571429
1	gentle	no	m9	9	3	8	cn	7	0	0	0
1	gentle	no	m9	9	3	9	cp	1	1	0.485714	0.457143
1	gentle	no	m9	9	3	10	am	4	1	0.114286	0.0857143
1	gentle	no	m9	9	4	1	cp	1	1	0.971429	0.4
1	gentle	no	m9	9	4	2	cn	7	0	0	0
1	gentle	no	m9	9	4	3	am	4	1	0.257143	0.2
1	gentle	no	m9	9	4	4	cn	7	0	0	0
1	gentle	no	m9	9	4	5	cp	1	1	0.714286	0.628571
1	gentle	no	m9	9	4	6	ap	3	0	0.0465116	0
1	gentle	no	m9	9	4	7	cp	1	1	0.685714	0.542857
1	gentle	no	m9	9	4	8	cn	7	0	0	0
1	gentle	no	m9	9	4	9	an	5	1	0.228571	0.2
1	minimal	yes	l5	5	1	1	cp	1	1	0.714286	0.571429
1	minimal	yes	l5	5	1	2	cn	7	1	0.114286	0.0285714
1	minimal	yes	l5	5	1	3	cp	1	1	0.428571	0.371429
1	minimal	yes	l5	5	1	4	cn	7	0	0.0857143	0
1	minimal	yes	l5	5	1	5	an	5	1	0.228571	0.2
1	minimal	yes	l5	5	1	6	cn	7	0	0	0
1	minimal	yes	l5	5	1	7	cp	1	1	0.285714	0.171429
1	minimal	yes	l5	5	1	8	am	4	0	0.0285714	0
1	minimal	yes	l5	5	1	9	cn	7	1	0.142857	0.0571429
1	minimal	yes	l5	5	1	10	cn	7	1	0.142857	0.0285714
1	minimal	yes	l5	5	2	1	cp	1	1	0.371429	0.257143
1	minimal	yes	l5	5	2	2	cn	7	0	0	0
1	minimal	yes	l5	5	2	3	ap	3	0	0	0
1	minimal	yes	l5	5	2	4	cn	7	1	0.114286	0.0285714
1	minimal	yes	l5	5	2	5	cn	7	1	0.171429	0.0857143
1	minimal	yes	l5	5	2	6	cn	7	0	0	0
1	minimal	yes	l5	5	2	7	cp	1	1	0.514286	0.457143
1	minimal	yes	l5	5	2	8	an	5	0	0.0857143	0
1	minimal	yes	l5	5	2	9	cp	1	1	0.457143	0.4
1	minimal	yes	l5	5	2	10	cn	7	1	0.0857143	0.0285714
1	minimal	yes	l5	5	3	1	cp	1	1	0.971429	0.942857
1	minimal	yes	l5	5	3	2	cn	7	0	0.0571429	0
1	minimal	yes	l5	5	3	3	am	4	0	0	0
1	minimal	yes	l5	5	3	4	cn	7	0	0	0
1	minimal	yes	l5	5	3	5	cp	1	1	0.942857	0.885714
1	minimal	yes	l5	5	3	6	ap	3	0	0	0
1	minimal	no	l5	5	4	1	cp	1	1	0.971429	0.942857
1	minimal	no	l5	5	4	2	cn	7	0	0.0857143	0
1	minimal	no	l5	5	4	3	am	4	0	0	0
1	minimal	no	l5	5	4	4	cp	1	1	0.971429	0.771429
1	minimal	no	l5	5	4	5	cn	7	0	0	0
1	minimal	no	l5	5	4	6	an	5	1	0.142857	0.114286
1	minimal	no	l5	5	4	7	cp	1	1	0.971429	0.828571
1	minimal	no	l5	5	4	8	cn	7	0	0.0571429	0
1	minimal	no	l5	5	4	9	ap	3	0	0	0
1	minimal	no	l5	5	5	1	cp	1	1	0.914286	0.685714
1	minimal	no	l5	5	5	2	cn	7	0	0.0571429	0
1	minimal	no	l5	5	5	3	cp	1	1	0.971429	0.514286
1	minimal	no	l5	5	5	4	ap	3	0	0	0
1	minimal	no	l5	5	5	5	cn	7	0	0.0571429	0
1	minimal	no	l5	5	5	6	cp	1	1	0.371429	0.314286
1	minimal	no	l5	5	5	7	an	5	0	0	0
1	minimal	no	l5	5	5	8	cn	7	0	0.0285714	0
1	minimal	no	l5	5	5	9	cp	1	1	0.514286	0.228571
1	minimal	no	l5	5	5	10	am	4	0	0	0
1	gentle	yes	l7	7	1	1	cp	1	1	0.342857	0.142857
1	gentle	yes	l7	7	1	2	cn	7	1	0.171429	0.0285714
1	gentle	yes	l7	7	1	3	cp	1	0	0.171429	0
1	gentle	yes	l7	7	1	4	cp	1	1	0.485714	0.171429
1	gentle	yes	l7	7	1	5	cn	7	0	0	0
1	gentle	yes	l7	7	1	6	ap	3	0	0	0
1	gentle	yes	l7	7	1	7	cp	1	1	0.285714	0.142857
1	gentle	yes	l7	7	1	8	cn	7	0	0	0
1	gentle	yes	l7	7	1	9	an	5	0	0	0
1	gentle	yes	l7	7	1	10	cn	7	1	0.142857	0.0285714
1	gentle	yes	l7	7	3	1	cp	1	1	0.914286	0.4
1	gentle	yes	l7	7	3	2	cn	7	0	0.142857	0
1	gentle	yes	l7	7	3	3	am	4	1	0.571429	0.0571429
1	gentle	yes	l7	7	3	4	cn	7	0	0	0
1	gentle	yes	l7	7	3	5	cp	1	1	0.457143	0.4
1	gentle	yes	l7	7	3	6	ap	3	0	0.0857143	0
1	gentle	yes	l7	7	3	7	cn	7	0	0	0
1	gentle	yes	l7	7	3	8	cp	1	1	0.885714	0.6
1	gentle	yes	l7	7	3	9	an	5	0	0.285714	0
1	gentle	yes	l7	7	4	1	cp	1	1	0.457143	0.314286
1	gentle	yes	l7	7	4	2	cn	7	0	0.2	0
1	gentle	yes	l7	7	4	3	cp	1	0	0.0857143	0
1	gentle	yes	l7	7	4	4	cn	7	0	0.142857	0
1	gentle	yes	l7	7	4	5	cp	1	1	0.457143	0.314286
1	gentle	yes	l7	7	4	6	am	4	0	0	0
1	gentle	no	l7	7	5	1	cp	1	1	0.914286	0.485714
1	gentle	no	l7	7	5	2	cn	7	1	0.342857	0.0285714
1	gentle	no	l7	7	5	3	cp	1	1	0.4	0.342857
1	gentle	no	l7	7	5	4	cn	7	0	0.0571429	0
1	gentle	no	l7	7	5	5	ap	3	1	0.942857	0.571429
1	gentle	no	l7	7	5	6	cp	1	1	0.657143	0.257143
1	gentle	no	l7	7	5	7	cn	7	1	0.285714	0.0571429
1	gentle	no	l7	7	5	8	cp	1	0	0	0
1	gentle	no	l7	7	6	1	cp	1	1	0.657143	0.257143
1	gentle	no	l7	7	6	2	cn	7	0	0	0
1	gentle	no	l7	7	6	3	an	5	0	0	0
1	gentle	no	l7	7	6	4	cn	7	0	0	0
1	gentle	no	l7	7	6	5	cp	1	1	0.742857	0.371429
1	gentle	no	l7	7	6	6	am	4	0	0	0
1	gentle	no	l7	7	6	7	cn	7	0	0	0
1	gentle	no	l7	7	6	8	cp	1	1	0.457143	0.285714
1	gentle	no	l7	7	6	9	ap	3	0	0	0
1	gentle	no	l7	7	7	1	cp	1	1	0.457143	0.228571
1	gentle	no	l7	7	7	2	cn	7	0	0	0
1	gentle	no	l7	7	7	3	am	4	0	0.371429	0
1	gentle	no	l7	7	7	4	cn	7	0	0	0
1	gentle	no	l7	7	7	5	cp	1	1	0.6	0.257143
1	gentle	no	l7	7	7	6	an	5	1	0.485714	0.342857
1	rough	yes	b2	2	1	1	cp	1	0	0	0
1	rough	yes	b2	2	1	2	cp	1	1	0.485714	0.342857
1	rough	yes	b2	2	1	3	cn	7	0	0	0
1	rough	yes	b2	2	1	4	am	4	1	0.171429	0.114286
1	rough	yes	b2	2	1	5	cn	7	1	0.142857	0.0285714
1	rough	yes	b2	2	1	6	cn	7	1	0.114286	0.0571429
1	rough	yes	b2	2	2	1	cp	1	1	0.514286	0.428571
1	rough	yes	b2	2	2	2	cn	7	1	0.142857	0.0285714
1	rough	yes	b2	2	2	3	cp	1	1	0.571429	0.485714
1	rough	yes	b2	2	2	4	cn	7	0	0.114286	0
1	rough	yes	b2	2	2	5	an	5	0	0	0
1	rough	yes	b2	2	2	6	cn	7	1	0.171429	0.0285714
1	rough	yes	b2	2	2	7	cn	7	0	0	0
1	rough	yes	b2	2	2	8	cp	1	1	0.342857	0.257143
1	rough	yes	b2	2	2	9	ap	3	0	0	0
1	rough	yes	b2	2	2	10	cn	7	1	0.0857143	0.0285714
1	rough	yes	b2	2	3	1	cp	1	1	0.514286	0.428571
1	rough	yes	b2	2	3	2	cn	7	0	0	0
1	rough	yes	b2	2	3	3	ap	3	1	0.228571	0.0857143
1	rough	yes	b2	2	3	4	cn	7	1	0.2	0.0571429
1	rough	yes	b2	2	3	5	cn	7	1	0.428571	0.257143
1	rough	yes	b2	2	3	6	cn	7	1	0.314286	0.0571429
1	rough	yes	b2	2	4	1	cp	1	1	0.485714	0.428571
1	rough	yes	b2	2	4	2	cn	7	1	0.114286	0.0285714
1	rough	yes	b2	2	4	3	cp	1	0	0.0285714	0
1	rough	yes	b2	2	4	4	cp	1	1	0.714286	0.4
1	rough	yes	b2	2	4	5	cn	7	0	0	0
1	rough	yes	b2	2	4	6	cp	1	1	0.485714	0.428571
1	rough	yes	b2	2	4	7	am	4	1	0.171429	0.0857143
1	rough	yes	b2	2	4	8	cn	7	0	0	0
1	rough	yes	b2	2	4	9	cp	1	1	0.485714	0.428571
1	rough	yes	b2	2	4	10	an	5	1	0.314286	0.228571
1	rough	no	b2	2	5	1	cp	1	1	0.657143	0.514286
1	rough	no	b2	2	5	2	cn	7	0	0.0285714	0
1	rough	no	b2	2	5	3	ap	3	1	0.371429	0.314286
1	rough	no	b2	2	5	4	cp	1	1	0.428571	0.314286
1	rough	no	b2	2	5	5	cn	7	1	0.114286	0.0571429
1	rough	no	b2	2	5	6	cp	1	1	0.342857	0.285714
1	rough	no	b2	2	5	7	cn	7	0	0.142857	0
1	rough	no	b2	2	5	8	am	4	1	0.257143	0.2
1	rough	no	b2	2	5	9	cn	7	0	0.114286	0
1	rough	no	b2	2	5	10	cp	1	1	0.342857	0.285714
1	rough	no	b2	2	5	11	an	5	1	0.8	0.371429
1	rough	no	b2	2	6	1	cp	1	1	0.828571	0.771429
1	rough	no	b2	2	6	2	cn	7	0	0.114286	0
1	rough	no	b2	2	6	3	an	5	1	0.714286	0.6
1	rough	no	b2	2	6	4	cn	7	0	0	0
1	rough	no	b2	2	6	5	cp	1	1	0.457143	0.285714
1	rough	no	b2	2	6	6	am	4	0	0	0
1	rough	no	b2	2	6	7	cn	7	0	0	0
1	rough	no	b2	2	6	8	cp	1	1	0.685714	0.371429
1	rough	no	b2	2	6	9	ap	3	0	0	0
1	minimal	yes	b6	6	1	1	cp	1	1	0.342857	0.257143
1	minimal	yes	b6	6	1	2	cn	7	0	0	0
1	minimal	yes	b6	6	1	3	am	4	0	0	0
1	minimal	yes	b6	6	1	4	cn	7	1	0.0857143	0.0285714
1	minimal	yes	b6	6	1	5	cn	7	0	0	0
1	minimal	yes	b6	6	1	6	cp	1	1	0.542857	0.371429
1	minimal	yes	b6	6	1	7	ap	3	1	0.142857	0.0285714
1	minimal	yes	b6	6	1	8	cn	7	1	0.114286	0.0571429
1	minimal	yes	b6	6	1	9	cn	7	0	0	0
1	minimal	yes	b6	6	1	10	cp	1	1	0.542857	0.514286
1	minimal	yes	b6	6	1	11	an	5	1	0.257143	0.114286
1	minimal	yes	b6	6	2	1	cp	1	1	0.657143	0.628571
1	minimal	yes	b6	6	2	2	cn	7	1	0.0857143	0.0285714
1	minimal	yes	b6	6	2	3	cp	1	1	0.314286	0.2
1	minimal	yes	b6	6	2	4	cn	7	0	0	0
1	minimal	yes	b6	6	2	5	ap	3	1	0.457143	0.4
1	minimal	yes	b6	6	2	6	cp	1	1	0.514286	0.428571
1	minimal	yes	b6	6	2	7	cn	7	0	0	0
1	minimal	yes	b6	6	2	8	an	5	1	0.171429	0.0285714
1	minimal	yes	b6	6	2	9	cn	7	0	0	0
1	minimal	yes	b6	6	2	10	cp	1	1	0.428571	0.228571
1	minimal	yes	b6	6	2	11	am	4	0	0	0
1	minimal	no	b6	6	3	1	cp	1	1	0.971429	0.942857
1	minimal	no	b6	6	3	2	cn	7	1	0.0857143	0.0285714
1	minimal	no	b6	6	3	3	cp	1	1	0.942857	0.885714
1	minimal	no	b6	6	3	4	cn	7	0	0.0285714	0
1	minimal	no	b6	6	3	5	an	5	1	0.0857143	0.0285714
1	minimal	no	b6	6	3	6	cn	7	0	0	0
1	minimal	no	b6	6	3	7	cp	1	1	0.742857	0.628571
1	minimal	no	b6	6	3	8	am	4	0	0.342857	0
1	minimal	no	b6	6	3	9	cp	1	1	0.714286	0.657143
1	minimal	no	b6	6	3	10	cn	7	1	0.114286	0.0571429
1	minimal	no	b6	6	3	11	cp	1	1	0.857143	0.771429
1	minimal	no	b6	6	3	12	cn	7	1	0.0857143	0.0285714
1	minimal	no	b6	6	3	13	ap	3	1	0.314286	0.228571
1	minimal	no	b6	6	4	1	cp	1	1	0.571429	0.428571
1	minimal	no	b6	6	4	2	cn	7	0	0	0
1	minimal	no	b6	6	4	3	am	4	1	0.428571	0.314286
1	minimal	no	b6	6	4	4	cp	1	1	0.457143	0.4
1	minimal	no	b6	6	4	5	cn	7	1	0.0857143	0.0285714
1	minimal	no	b6	6	4	6	cp	1	1	0.285714	0.228571
1	minimal	no	b6	6	4	7	cn	7	0	0.0285714	0
1	minimal	no	b6	6	4	8	cp	1	1	0.257143	0.2
1	minimal	no	b6	6	4	9	ap	3	1	0.114286	0.0571429
1	minimal	no	b6	6	4	10	cn	7	1	0.142857	0.0285714
1	minimal	no	b6	6	4	11	cn	7	0	0.114286	0
1	minimal	no	b6	6	4	12	cp	1	1	0.428571	0.342857
1	minimal	no	b6	6	4	13	an	5	0	0	0
1	rough	no	m1	1	1	1	cp	1	1	0.914286	0.571429
1	rough	no	m1	1	1	2	cn	7	0	0.0571429	0
1	rough	no	m1	1	1	3	ap	3	0	0.114286	0
1	rough	no	m1	1	1	4	cn	7	1	0.114286	0.0571429
1	rough	no	m1	1	1	5	cn	7	1	0.0857143	0.0285714
1	rough	no	m1	1	1	6	cp	1	1	0.657143	0.485714
1	rough	no	m1	1	1	7	an	5	1	0.217391	0.130435
1	rough	no	m1	1	1	8	cn	7	0	0.0857143	0
1	rough	no	m1	1	1	9	cp	1	1	0.342857	0.2
1	rough	no	m1	1	1	10	am	4	0	0	0
1	rough	no	m1	1	2	1	cp	1	1	0.628571	0.4
1	rough	no	m1	1	2	2	cn	7	1	0.114286	0.0571429
1	rough	no	m1	1	2	3	cp	1	1	0.771429	0.685714
1	rough	no	m1	1	2	4	cn	7	0	0	0
1	rough	no	m1	1	2	5	an	5	0	0.114286	0
1	rough	no	m1	1	2	6	cn	7	1	0.142857	0.0857143
1	rough	no	m1	1	2	7	cn	7	1	0.114286	0.0571429
1	rough	no	m1	1	3	1	cp	1	1	0.514286	0.285714
1	rough	no	m1	1	3	2	cn	7	0	0	0
1	rough	no	m1	1	3	3	cp	1	1	0.97	0.971429
1	rough	no	m1	1	3	4	am	4	0	0	0
1	rough	no	m1	1	3	5	cn	7	1	0.0857143	0.0285714
1	rough	no	m1	1	3	6	cn	7	0	0.0571429	0
1	rough	no	m1	1	3	7	cp	1	1	0.428571	0.371429
1	rough	no	m1	1	3	8	ap	3	1	0.514286	0.457143
1	rough	yes	m1	1	4	1	cp	1	1	0.228571	0.142857
1	rough	yes	m1	1	4	2	cn	7	1	0.0857143	0.0285714
1	rough	yes	m1	1	4	3	cp	1	1	0.2	0.142857
1	rough	yes	m1	1	4	4	cn	7	1	0.0857143	0.0285714
1	rough	yes	m1	1	4	5	am	4	0	0	0
1	rough	yes	m1	1	4	6	cn	7	1	0.0857143	0.0285714
1	rough	yes	m1	1	4	7	cn	7	0	0	0
1	rough	yes	m1	1	4	8	cp	1	1	0.457143	0.371429
1	rough	yes	m1	1	4	9	ap	3	0	0	0
1	rough	yes	m1	1	4	10	cp	1	1	0.228571	0.171429
1	rough	yes	m1	1	4	11	cn	7	1	0.0784314	0.0392157
1	rough	yes	m1	1	5	1	cp	1	1	0.485714	0.285714
1	rough	yes	m1	1	5	2	cn	7	1	0.0857143	0.0285714
1	rough	yes	m1	1	5	3	ap	3	1	0.971429	0.942857
1	rough	yes	m1	1	5	4	cn	7	0	0.0285714	0
1	rough	yes	m1	1	5	5	cp	1	1	0.571429	0.514286
1	rough	yes	m1	1	5	6	an	5	0	0	0
1	rough	yes	m1	1	5	7	cn	7	1	0.2	0.0571429
1	rough	yes	m1	1	5	8	cn	7	1	0.114286	0.0571429
1	rough	yes	m1	1	5	9	cn	7	1	0.114286	0.0571429
1	rough	yes	m1	1	6	1	cp	1	1	0.542857	0.4
1	rough	yes	m1	1	6	2	cn	7	0	0	0
1	rough	yes	m1	1	6	3	an	5	1	0.485714	0.4
1	rough	yes	m1	1	6	4	cn	7	0	0.0571429	0
1	rough	yes	m1	1	6	5	cp	1	1	0.657143	0.6
1	rough	yes	m1	1	6	6	am	4	1	0.285714	0.228571
1	rough	no	m2	2	1	1	cp	1	1	0.714286	0.657143
1	rough	no	m2	2	1	2	cn	7	0	0	0
1	rough	no	m2	2	1	3	an	5	0	0	0
1	rough	no	m2	2	1	4	cp	1	1	0.6	0.542857
1	rough	no	m2	2	1	5	cn	7	0	0.0571429	0
1	rough	no	m2	2	1	6	ap	3	0	0	0
1	rough	no	m2	2	1	7	cn	7	0	0	0
1	rough	no	m2	2	1	8	cp	1	1	0.514286	0.457143
1	rough	no	m2	2	1	9	am	4	0	0	0
1	rough	no	m2	2	2	1	cp	1	1	0.628571	0.571429
1	rough	no	m2	2	2	2	cn	7	0	0.0285714	0
1	rough	no	m2	2	2	3	am	4	0	0	0
1	rough	no	m2	2	2	4	cp	1	0	0	0
1	rough	no	m2	2	2	5	cn	7	1	0.485714	0.428571
1	rough	no	m2	2	2	6	an	5	0	0	0
1	rough	no	m2	2	2	7	cn	7	1	0.342857	0.0571429
1	rough	no	m2	2	2	8	cn	7	0	0	0
1	rough	no	m2	2	2	9	cp	1	1	0.457143	0.371429
1	rough	no	m2	2	2	10	ap	3	0	0	0
1	rough	yes	m2	2	3	1	cp	1	0	0	0
1	rough	yes	m2	2	3	2	cp	1	0	0	0
1	rough	yes	m2	2	3	3	cp	1	1	0.371429	0.342857
1	rough	yes	m2	2	3	4	cn	7	0	0.0285714	0
1	rough	yes	m2	2	3	5	ap	3	1	0.285714	0.228571
1	rough	yes	m2	2	3	6	cp	1	1	0.485714	0.428571
1	rough	yes	m2	2	3	7	cn	7	1	0.0857143	0.0285714
1	rough	yes	m2	2	3	8	am	4	1	0.342857	0.285714
1	rough	yes	m2	2	3	9	cn	7	1	0.114286	0.0571429
1	rough	yes	m2	2	4	1	cp	1	1	0.371429	0.257143
1	rough	yes	m2	2	4	2	cn	7	0	0	0
1	rough	yes	m2	2	4	3	an	5	0	0	0
1	rough	yes	m2	2	4	4	cn	7	0	0	0
1	rough	yes	m2	2	4	5	cp	1	1	0.571429	0.514286
1	rough	yes	m2	2	4	6	ap	3	0	0	0
1	rough	yes	m2	2	4	7	cn	7	0	0	0
1	rough	yes	m2	2	4	8	cp	1	1	0.314286	0.257143
1	rough	yes	m2	2	4	9	am	4	1	0.228571	0.171429
1	rough	yes	m2	2	5	1	cp	1	1	0.971429	0.942857
1	rough	yes	m2	2	5	2	cn	7	0	0	0
1	rough	yes	m2	2	5	3	cp	1	1	0.485714	0.4
1	rough	yes	m2	2	5	4	an	5	1	0.314286	0.257143
1	minimal	no	m6	6	1	1	cp	1	1	0.942857	0.485714
1	minimal	no	m6	6	1	2	cn	7	0	0	0
1	minimal	no	m6	6	1	3	ap	3	0	0	0
1	minimal	no	m6	6	1	4	cn	7	0	0.2	0
1	minimal	no	m6	6	1	5	cp	1	1	0.371429	0.171429
1	minimal	no	m6	6	1	6	an	5	0	0	0
1	minimal	no	m6	6	1	7	cn	7	0	0	0
1	minimal	no	m6	6	1	8	cp	1	1	0.285714	0.142857
1	minimal	no	m6	6	1	9	am	4	1	0.2	0.142857
1	minimal	no	m6	6	3	1	cp	1	1	0.428571	0.228571
1	minimal	no	m6	6	3	2	cn	7	0	0	0
1	minimal	no	m6	6	3	3	an	5	0	0	0
1	minimal	no	m6	6	3	4	cp	1	0	0.0571429	0
1	minimal	no	m6	6	3	5	cp	1	1	0.285714	0.142857
1	minimal	no	m6	6	3	6	cn	7	0	0	0
1	minimal	no	m6	6	3	7	am	4	0	0.0285714	0
1	minimal	no	m6	6	3	8	cn	7	0	0	0
1	minimal	no	m6	6	3	9	cp	1	1	0.257143	0.142857
1	minimal	no	m6	6	3	10	ap	3	1	0.457143	0.4
1	minimal	yes	m6	6	4	1	cp	1	0	0	0
1	minimal	yes	m6	6	4	2	cp	1	0	0.0571429	0
1	minimal	yes	m6	6	4	3	cp	1	1	0.257143	0.142857
1	minimal	yes	m6	6	4	4	cn	7	0	0.0285714	0
1	minimal	yes	m6	6	4	5	am	4	0	0.0285714	0
1	minimal	yes	m6	6	4	6	cn	7	0	0	0
1	minimal	yes	m6	6	4	7	cp	1	1	0.428571	0.285714
1	minimal	yes	m6	6	4	8	ap	3	1	0.257143	0.142857
1	minimal	yes	m6	6	4	9	cp	1	0	0	0
1	minimal	yes	m6	6	5	1	cp	1	1	0.485714	0.428571
1	minimal	yes	m6	6	5	2	cn	7	0	0	0
1	minimal	yes	m6	6	5	3	am	4	1	0.285714	0.0571429
1	minimal	yes	m6	6	5	4	cp	1	1	0.485714	0.4
1	minimal	yes	m6	6	5	5	cn	7	0	0.0571429	0
1	minimal	yes	m6	6	5	6	ap	3	1	0.228571	0.171429
1	minimal	yes	m6	6	5	7	cn	7	0	0	0
1	minimal	yes	m6	6	5	8	cp	1	1	0.285714	0.228571
1	minimal	yes	m6	6	5	9	an	5	1	0.0857143	0.0285714
1	minimal	yes	m6	6	6	1	cp	1	1	0.6	0.514286
1	minimal	yes	m6	6	6	2	cn	7	0	0.0285714	0
1	minimal	yes	m6	6	6	3	an	5	0	0	0
1	rough	no	l2	2	1	1	cp	1	1	0.542857	0.485714
1	rough	no	l2	2	1	2	cn	7	1	0.0857143	0.0285714
1	rough	no	l2	2	1	3	an	5	0	0	0
1	rough	no	l2	2	1	4	cn	7	0	0.0571429	0
1	rough	no	l2	2	1	5	cp	1	1	0.97	0.971429
1	rough	no	l2	2	1	6	ap	3	0	0.228571	0
1	rough	no	l2	2	1	7	cn	7	1	0.114286	0.0285714
1	rough	no	l2	2	1	8	cn	7	0	0.0285714	0
1	rough	no	l2	2	1	9	cp	1	0	0.0285714	0
1	rough	no	l2	2	1	10	cn	7	0	0	0
1	rough	no	l2	2	1	11	cp	1	0	0.0285714	0
1	rough	no	l2	2	2	1	cp	1	1	0.514286	0.457143
1	rough	no	l2	2	2	2	cn	7	0	0.142857	0
1	rough	no	l2	2	2	3	am	4	0	0	0
1	rough	no	l2	2	2	4	cn	7	1	0.228571	0.0285714
1	rough	no	l2	2	2	5	cp	1	1	0.457143	0.4
1	rough	no	l2	2	2	6	an	5	1	0.142857	0.0285714
1	rough	no	l2	2	2	7	cp	1	1	0.4	0.342857
1	rough	no	l2	2	2	8	cn	7	1	0.2	0.0571429
1	rough	no	l2	2	2	9	cp	1	0	0.0571429	0
1	rough	no	l2	2	2	10	cp	1	0	0	0
1	rough	no	l2	2	3	1	cp	1	1	0.742857	0.685714
1	rough	no	l2	2	3	2	cn	7	1	0.228571	0.0857143
1	rough	no	l2	2	3	3	cp	1	1	0.857143	0.714286
1	rough	no	l2	2	3	4	cn	7	0	0.0285714	0
1	rough	no	l2	2	3	5	ap	3	1	0.371429	0.228571
1	rough	no	l2	2	3	6	cn	7	1	0.314286	0.0285714
1	rough	no	l2	2	3	7	cn	7	0	0.0285714	0
1	rough	no	l2	2	3	8	cp	1	1	0.514286	0.457143
1	rough	no	l2	2	3	9	am	4	0	0	0
1	rough	yes	l2	2	5	1	cp	1	1	0.514286	0.371429
1	rough	yes	l2	2	5	2	cn	7	0	0.0285714	0
1	rough	yes	l2	2	5	3	ap	3	1	0.542857	0.485714
1	rough	yes	l2	2	5	4	cp	1	1	0.4	0.342857
1	rough	yes	l2	2	5	5	cn	7	1	0.142857	0.0857143
1	rough	yes	l2	2	5	6	cp	1	0	0.0285714	0
1	rough	yes	l2	2	5	7	cp	1	1	0.342857	0.285714
1	rough	yes	l2	2	5	8	cn	7	0	0.228571	0
1	rough	yes	l2	2	5	9	am	4	0	0	0
1	rough	yes	l2	2	5	10	cn	7	0	0.0285714	0
1	rough	yes	l2	2	5	11	cp	1	1	0.457143	0.4
1	rough	yes	l2	2	5	12	an	5	0	0.0285714	0
1	rough	yes	l2	2	6	1	cp	1	1	0.314286	0.257143
1	rough	yes	l2	2	6	2	cn	7	1	0.114286	0.0571429
1	rough	yes	l2	2	6	3	cp	1	1	0.457143	0.4
1	rough	yes	l2	2	6	4	cn	7	0	0.0857143	0
1	rough	yes	l2	2	6	5	an	5	1	0.142857	0.0571429
1	rough	yes	l2	2	6	6	cn	7	0	0.0857143	0
1	rough	yes	l2	2	6	7	cn	7	1	0.257143	0.0285714
1	rough	yes	l2	2	7	1	cp	1	1	0.542857	0.485714
1	rough	yes	l2	2	7	2	cn	7	1	0.142857	0.0857143
1	rough	yes	l2	2	7	3	cp	1	1	0.457143	0.4
1	rough	yes	l2	2	7	4	cn	7	0	0.0571429	0
1	rough	yes	l2	2	7	5	cp	1	1	0.457143	0.4
1	rough	yes	l2	2	7	6	ap	3	0	0.0571429	0
1	rough	yes	l2	2	7	7	cn	7	0	0.0857143	0
1	rough	yes	l2	2	7	8	cp	1	1	0.285714	0.228571
1	rough	yes	l2	2	7	9	am	4	0	0.114286	0
1	minimal	no	l6	6	1	1	cp	1	1	0.771429	0.714286
1	minimal	no	l6	6	1	2	cn	7	0	0.0857143	0
1	minimal	no	l6	6	1	3	ap	3	0	0	0
1	minimal	no	l6	6	1	4	cn	7	0	0.114286	0
1	minimal	no	l6	6	1	5	cp	1	0	0.0909091	0
1	minimal	no	l6	6	1	6	cn	7	0	0	0
1	minimal	no	l6	6	1	7	cp	1	0	0	0
1	minimal	no	l6	6	1	8	cn	7	0	0	0
1	minimal	no	l6	6	1	9	cp	1	1	0.257143	0.2
1	minimal	no	l6	6	1	10	an	5	0	0	0
1	minimal	no	l6	6	1	11	cn	7	1	0.171429	0.0285714
1	minimal	no	l6	6	2	1	cp	1	1	0.628571	0.457143
1	minimal	no	l6	6	2	2	cn	7	0	0	0
1	minimal	no	l6	6	2	3	an	5	0	0	0
1	minimal	no	l6	6	2	4	cp	1	1	0.542857	0.485714
1	minimal	no	l6	6	2	5	cn	7	0	0.0571429	0
1	minimal	no	l6	6	2	6	am	4	0	0	0
1	minimal	no	l6	6	2	7	cn	7	1	0.228571	0.0571429
1	minimal	no	l6	6	2	8	cn	7	0	0	0
1	minimal	no	l6	6	2	9	cp	1	0	0	0
1	minimal	no	l6	6	2	10	cn	7	0	0	0
1	minimal	no	l6	6	2	11	cp	1	1	0.4	0.228571
1	minimal	no	l6	6	2	12	ap	3	0	0.0571429	0
1	minimal	no	l6	6	3	1	cp	1	1	0.857143	0.8
1	minimal	no	l6	6	3	2	cn	7	1	0.142857	0.0857143
1	minimal	no	l6	6	3	3	cp	1	1	0.342857	0.285714
1	minimal	no	l6	6	3	4	cn	7	0	0.0285714	0
1	minimal	no	l6	6	3	5	cp	1	1	0.228571	0.114286
1	minimal	no	l6	6	3	6	am	4	0	0.0571429	0
1	minimal	yes	l6	6	4	1	cp	1	1	0.4	0.342857
1	minimal	yes	l6	6	4	2	cn	7	0	0	0
1	minimal	yes	l6	6	4	3	am	4	0	0.2	0
1	minimal	yes	l6	6	4	4	cn	7	0	0	0
1	minimal	yes	l6	6	4	5	cp	1	1	0.657143	0.571429
1	minimal	yes	l6	6	4	6	ap	3	1	0.285714	0.228571
1	minimal	yes	l6	6	4	7	cn	7	0	0	0
1	minimal	yes	l6	6	4	8	cp	1	1	0.342857	0.285714
1	minimal	yes	l6	6	4	9	an	5	0	0.0571429	0
1	minimal	yes	l6	6	5	1	cp	1	1	0.542857	0.485714
1	minimal	yes	l6	6	5	2	cn	7	0	0.228571	0
1	minimal	yes	l6	6	5	3	ap	3	1	0.4	0.342857
1	minimal	yes	l6	6	5	4	cp	1	1	0.371429	0.314286
1	minimal	yes	l6	6	5	5	cn	7	0	0.228571	0
1	minimal	yes	l6	6	5	6	an	5	1	0.314286	0.257143
1	minimal	yes	l6	6	5	7	cn	7	0	0.114286	0
1	minimal	yes	l6	6	5	8	cp	1	1	0.514286	0.4
1	minimal	yes	l6	6	5	9	am	4	1	0.285714	0.228571
2	rough	yes	l16	16	1	1	cp	1	1	0.285714	0.171429
2	rough	yes	l16	16	1	2	cn	7	0	0	0
2	rough	yes	l16	16	1	3	ap	3	0	0	0
2	rough	yes	l16	16	1	4	cn	7	0	0	0
2	rough	yes	l16	16	1	5	cp	1	0	0	0
2	rough	yes	l16	16	1	6	cn	7	0	0	0
2	rough	yes	l16	16	1	7	cp	1	0	0	0
2	rough	yes	l16	16	1	8	cn	7	1	0.371429	0.0571428
2	rough	yes	l16	16	2	1	cp	1	1	0.228571	0.142857
2	rough	yes	l16	16	2	2	cn	7	0	0	0
2	rough	yes	l16	16	2	3	an	5	0	0	0
2	rough	yes	l16	16	2	4	cn	7	1	0.171429	0.0285714
2	rough	yes	l16	16	2	5	cn	7	0	0	0
2	rough	yes	l16	16	2	6	cp	1	0	0	0
2	rough	yes	l16	16	2	7	cn	7	0	0	0
2	rough	yes	l16	16	2	8	cp	1	0	0	0
2	rough	yes	l16	16	3	1	cp	1	1	0.371429	0.285714
2	rough	yes	l16	16	3	2	cn	7	0	0	0
2	rough	yes	l16	16	3	3	am	4	0	0	0
2	rough	yes	l16	16	3	4	cn	7	0	0	0
2	rough	yes	l16	16	3	5	cp	1	0	0	0
2	rough	yes	l16	16	3	6	cn	7	0	0	0
2	rough	yes	l16	16	3	7	cp	1	0	0	0
2	rough	yes	l16	16	3	8	cn	7	0	0	0
2	rough	yes	l16	16	3	9	cp	1	0	0	0
2	rough	yes	l16	16	9	2	cn	7	0	0	0
2	rough	yes	l16	16	9	3	cp	1	1	0.371429	0.142857
2	rough	yes	l16	16	9	4	ap	3	0	0	0
2	rough	yes	l16	16	9	5	cn	7	1	0.142857	0.0571429
2	rough	yes	l16	16	9	6	cn	7	0	0	0
2	rough	yes	l16	16	9	7	cp	1	0	0	0
2	rough	yes	l16	16	9	8	cn	7	0	0	0
2	rough	yes	l16	16	9	9	cp	1	0	0	0
2	rough	no	l16	16	11	1	cp	1	1	0.428571	0.314286
2	rough	no	l16	16	11	2	cn	7	0	0	0
2	rough	no	l16	16	11	3	ap	3	0	0	0
2	rough	no	l16	16	11	4	cn	7	0	0	0
2	rough	no	l16	16	11	5	cp	1	0	0	0
2	rough	no	l16	16	11	6	cn	7	0	0	0
2	rough	no	l16	16	11	7	cp	1	0	0	0
2	rough	no	l16	16	11	8	cn	7	0	0	0
2	rough	no	l16	16	11	9	cp	1	0	0	0
2	rough	no	l16	16	12	1	cp	1	1	0.857143	0.628571
2	rough	no	l16	16	12	2	cn	7	0	0.0285714	0
2	rough	no	l16	16	12	3	an	5	0	0	0
2	rough	no	l16	16	12	4	cn	7	0	0	0
2	rough	no	l16	16	12	5	cp	1	0	0	0
2	rough	no	l16	16	12	6	cn	7	0	0	0
2	rough	no	l16	16	12	7	cp	1	0	0	0
2	rough	no	l16	16	12	8	cn	7	0	0	0
2	rough	no	l16	16	12	9	cp	1	1	0.428571	0.314286
2	rough	no	l16	16	12	10	am	4	1	0.2	0.114286
2	rough	no	l16	16	12	11	cp	1	1	0.342857	0.257143
2	rough	no	l16	16	12	12	cn	7	0	0	0
2	rough	no	l16	16	12	13	am	4	0	0	0
2	rough	no	l16	16	13	1	cp	1	1	0.771429	0.285714
2	rough	no	l16	16	13	2	cn	7	1	0.0857143	0.0285714
2	rough	no	l16	16	13	3	cn	7	0	0	0
2	rough	no	l16	16	13	4	cp	1	1	0.228571	0.142857
2	rough	no	l16	16	13	5	ap	3	0	0	0
2	rough	no	l16	16	13	6	cn	7	0	0	0
2	rough	no	l16	16	13	7	cp	1	0	0	0
2	rough	no	l16	16	13	8	cn	7	0	0	0
2	rough	no	l16	16	13	9	cp	1	1	0.342857	0.171429
2	rough	no	l16	16	13	10	an	5	0	0	0
2	rough	yes	l18	18	1	1	cp	1	1	0.171429	0.0571429
2	rough	yes	l18	18	1	2	cp	1	0	0	0
2	rough	yes	l18	18	1	3	cp	1	1	0.771429	0.342857
2	rough	yes	l18	18	1	4	cn	7	0	0	0
2	rough	yes	l18	18	1	5	ap	3	0	0	0
2	rough	yes	l18	18	1	6	cn	7	1	0.114286	0.0285714
2	rough	yes	l18	18	3	1	cp	1	1	0.228571	0.171429
2	rough	yes	l18	18	3	2	cn	7	0	0	0
2	rough	yes	l18	18	3	3	an	5	0	0	0
2	rough	yes	l18	18	3	4	cn	7	0	0	0
2	rough	yes	l18	18	3	5	cp	1	0	0	0
2	rough	yes	l18	18	3	6	cn	7	0	0	0
2	rough	yes	l18	18	3	7	cp	1	0	0	0
2	rough	yes	l18	18	3	8	cn	7	0	0	0
2	rough	yes	l18	18	3	9	cp	1	0	0	0
2	rough	yes	l18	18	4	1	cp	1	1	0.914286	0.457143
2	rough	yes	l18	18	4	2	cn	7	0	0	0
2	rough	yes	l18	18	4	3	am	4	0	0	0
2	rough	yes	l18	18	4	4	cn	7	0	0	0
2	rough	yes	l18	18	4	5	cp	1	0	0	0
2	rough	yes	l18	18	4	6	cn	7	0	0	0
2	rough	yes	l18	18	4	7	cp	1	0	0	0
2	rough	yes	l18	18	4	8	cn	7	0	0	0
2	rough	yes	l18	18	4	9	cp	1	1	0.485714	0.228571
2	rough	yes	l18	18	4	10	an	5	0	0	0
2	rough	yes	l18	18	4	11	cn	7	0	0	0
2	rough	yes	l18	18	4	12	cp	1	0	0	0
2	rough	yes	l18	18	5	1	cp	1	1	0.428571	0.4
2	rough	yes	l18	18	5	2	cn	7	1	0.0857143	0.0285714
2	rough	yes	l18	18	5	3	cn	7	0	0	0
2	rough	yes	l18	18	5	4	cp	1	1	0.742857	0.6
2	rough	yes	l18	18	5	5	am	4	1	0.114286	0.0571429
2	rough	yes	l18	18	5	6	cn	7	0	0	0
2	rough	yes	l18	18	5	7	cp	1	0	0	0
2	rough	yes	l18	18	5	8	cn	7	0	0	0
2	rough	yes	l18	18	5	9	cp	1	0	0	0
2	rough	no	l18	18	6	1	cp	1	1	0.942857	0.428571
2	rough	no	l18	18	6	2	cn	7	0	0	0
2	rough	no	l18	18	6	3	an	5	0	0	0
2	rough	no	l18	18	6	4	cn	7	0	0	0
2	rough	no	l18	18	6	5	cp	1	1	0.571429	0.314286
2	rough	no	l18	18	6	6	ap	3	0	0	0
2	rough	no	l18	18	6	7	cn	7	0	0	0
2	rough	no	l18	18	6	8	cp	1	0	0	0
2	rough	no	l18	18	6	9	cn	7	0	0	0
2	rough	no	l18	18	6	10	cp	1	0	0	0
2	rough	no	l18	18	6	11	cn	7	0	0	0
2	rough	no	l18	18	6	12	cp	1	1	0.228571	0.171429
2	rough	no	l18	18	6	13	am	4	0	0.0285714	0
2	rough	no	l18	18	7	1	cp	1	1	0.971429	0.342857
2	rough	no	l18	18	7	2	cn	7	1	0.171429	0.0285714
2	rough	no	l18	18	7	3	cp	1	1	0.685714	0.457143
2	rough	no	l18	18	7	4	cn	7	0	0	0
2	rough	no	l18	18	7	5	am	4	0	0	0
2	rough	no	l18	18	7	6	cn	7	0	0	0
2	rough	no	l18	18	7	7	cp	1	0	0	0
2	rough	no	l18	18	7	8	cn	7	0	0	0
2	rough	no	l18	18	7	9	cp	1	1	0.181818	0.127273
2	rough	no	l18	18	7	10	an	5	0	0	0
2	rough	no	l18	18	7	11	cn	7	0	0	0
2	rough	no	l18	18	7	12	cp	1	1	0.342857	0.142857
2	rough	no	l18	18	7	13	ap	3	1	0.2	0.114286
2	minimal	yes	b15	15	1	1	cp	1	1	0.257143	0.171429
2	minimal	yes	b15	15	1	2	cn	7	0	0	0
2	minimal	yes	b15	15	1	3	am	4	1	0.571429	0.457143
2	minimal	yes	b15	15	1	4	cp	1	1	0.4	0.314286
2	minimal	yes	b15	15	1	5	cn	7	1	0.0857143	0.0285714
2	minimal	yes	b15	15	1	6	cp	1	0	0	0
2	minimal	yes	b15	15	1	7	cp	1	1	0.342857	0.114286
2	minimal	yes	b15	15	1	8	cn	7	0	0	0
2	minimal	yes	b15	15	1	9	an	5	0	0	0
2	minimal	yes	b15	15	1	10	cn	7	1	0.142857	0.0285714
2	minimal	yes	b15	15	2	1	cp	1	1	0.628571	0.257143
2	minimal	yes	b15	15	2	2	cn	7	0	0	0
2	minimal	yes	b15	15	2	3	ap	3	0	0	0
2	minimal	yes	b15	15	2	4	cn	7	1	0.142857	0.0285714
2	minimal	yes	b15	15	2	5	cn	7	0	0	0
2	minimal	yes	b15	15	2	6	cp	1	0	0	0
2	minimal	yes	b15	15	2	7	cn	7	0	0	0
2	minimal	yes	b15	15	2	8	cp	1	0	0	0
2	minimal	yes	b15	15	3	1	cp	1	1	0.971429	0.828571
2	minimal	yes	b15	15	3	2	cn	7	1	0.542857	0.0857143
2	minimal	yes	b15	15	3	3	cn	7	0	0	0
2	minimal	yes	b15	15	3	4	cp	1	1	0.428571	0.171429
2	minimal	yes	b15	15	3	5	ap	3	1	0.8	0.285714
2	minimal	yes	b15	15	3	6	cn	7	1	0.171429	0.0285714
2	minimal	yes	b15	15	3	7	cn	7	0	0	0
2	minimal	yes	b15	15	3	8	cp	1	1	0.428571	0.314286
2	minimal	yes	b15	15	3	9	am	4	0	0.314286	0
2	minimal	yes	b15	15	3	10	cn	7	0	0	0
2	minimal	yes	b15	15	3	11	cp	1	1	0.571429	0.457143
2	minimal	yes	b15	15	3	12	an	5	1	0.457143	0.228571
2	minimal	no	b15	15	6	1	cp	1	1	0.657143	0.542857
2	minimal	no	b15	15	6	2	cn	7	0	0	0
2	minimal	no	b15	15	6	3	an	5	0	0.228571	0
2	minimal	no	b15	15	6	4	cn	7	0	0	0
2	minimal	no	b15	15	6	5	cp	1	0	0	0
2	minimal	no	b15	15	6	6	cn	7	0	0.514286	0
2	minimal	no	b15	15	6	7	cp	1	0	0	0
2	minimal	no	b15	15	6	8	cn	7	0	0.0571429	0
2	minimal	no	b15	15	6	9	cp	1	0	0	0
2	minimal	no	b15	15	8	1	cp	1	1	0.971429	0.914286
2	minimal	no	b15	15	8	2	cn	7	0	0	0
2	minimal	no	b15	15	8	3	ap	3	0	0	0
2	minimal	no	b15	15	8	4	cn	7	0	0	0
2	minimal	no	b15	15	8	5	cp	1	1	0.942857	0.342857
2	minimal	no	b15	15	8	6	am	4	0	0.0857143	0
2	minimal	no	b15	15	8	7	cn	7	0	0	0
2	minimal	no	b15	15	8	8	cp	1	0	0.6	0
2	minimal	no	b15	15	8	9	cn	7	0	0	0
2	minimal	no	b15	15	8	10	cp	1	0	0	0
2	minimal	no	b15	15	8	11	cn	7	0	0.228571	0
2	minimal	no	b15	15	8	12	cp	1	0	0	0
2	minimal	no	b15	15	9	1	cp	1	1	0.342857	0.285714
2	minimal	no	b15	15	9	2	cn	7	0	0.285714	0
2	minimal	no	b15	15	9	3	am	4	0	0	0
2	minimal	no	b15	15	9	4	cn	7	0	0	0
2	minimal	no	b15	15	9	5	cp	1	0	0	0
2	minimal	no	b15	15	9	6	cn	7	0	0	0
2	minimal	no	b15	15	9	7	cp	1	0	0	0
2	minimal	no	b15	15	9	8	cn	7	0	0	0
2	minimal	no	b15	15	9	9	cp	1	0	0.075	0
2	minimal	no	b15	15	10	1	cp	1	1	0.428571	0.342857
2	minimal	no	b15	15	10	2	cn	7	0	0	0
2	minimal	no	b15	15	10	3	cp	1	1	0.8	0.571429
2	minimal	no	b15	15	10	4	an	5	0	0.0952381	0
2	minimal	no	b15	15	10	5	cn	7	0	0	0
2	minimal	no	b15	15	10	6	cp	1	1	0.83	0.828571
2	minimal	no	b15	15	10	7	ap	3	0	0	0
2	rough	no	b16	16	3	1	cp	1	1	0.285714	0.228571
2	rough	no	b16	16	3	2	cn	7	0	0	0
2	rough	no	b16	16	3	3	an	5	1	0.428571	0.142857
2	rough	no	b16	16	3	4	cn	7	0	0	0
2	rough	no	b16	16	3	5	cp	1	1	0.285714	0.142857
2	rough	no	b16	16	3	6	ap	3	1	0.857143	0.485714
2	rough	no	b16	16	3	7	cn	7	1	0.314286	0.0285714
2	rough	no	b16	16	3	8	cn	7	0	0.828571	0
2	rough	no	b16	16	3	9	cp	1	1	0.828571	0.542857
2	rough	no	b16	16	3	10	am	4	1	0.142857	0.114286
2	rough	no	b16	16	5	1	cp	1	1	0.4	0.314286
2	rough	no	b16	16	5	2	cn	7	0	0.314286	0
2	rough	no	b16	16	5	3	ap	3	0	0.257143	0
2	rough	no	b16	16	5	4	cp	1	0	0	0
2	rough	no	b16	16	5	5	cp	1	0	0	0
2	rough	no	b16	16	5	6	cp	1	0	0	0
2	rough	no	b16	16	6	1	cp	1	1	0.371429	0.257143
2	rough	no	b16	16	6	2	cn	7	0	0	0
2	rough	no	b16	16	6	3	am	4	0	0	0
2	rough	no	b16	16	6	4	cn	7	1	0.114286	0.0285714
2	rough	no	b16	16	6	5	cn	7	1	0.171429	0.0285714
2	rough	no	b16	16	6	6	cn	7	1	0.2	0.0571429
2	rough	no	b16	16	7	1	cp	1	1	0.685714	0.428571
2	rough	no	b16	16	7	2	cn	7	1	0.342857	0.0285714
2	rough	no	b16	16	7	3	cn	7	1	0.457143	0.2
2	rough	no	b16	16	7	4	cn	7	0	0.114286	0
2	rough	no	b16	16	7	5	cp	1	1	0.542857	0.342857
2	rough	no	b16	16	7	6	an	5	1	0.228571	0.114286
2	rough	yes	b16	16	10	1	cp	1	1	0.342857	0.228571
2	rough	yes	b16	16	10	2	cn	7	0	0.114286	0
2	rough	yes	b16	16	10	3	ap	3	1	0.571429	0.428571
2	rough	yes	b16	16	10	4	cn	7	0	0.142857	0
2	rough	yes	b16	16	10	5	cp	1	1	0.114286	0.0857143
2	rough	yes	b16	16	10	6	am	4	0	0	0
2	rough	yes	b16	16	10	7	cp	1	1	0.514286	0.2
2	rough	yes	b16	16	10	8	cn	7	1	0.285714	0.0571429
2	rough	yes	b16	16	10	9	cp	1	0	0	0
2	rough	yes	b16	16	10	10	cp	1	1	0.514286	0.257143
2	rough	yes	b16	16	10	11	cn	7	1	0.114286	0.0285714
2	rough	yes	b16	16	13	1	cp	1	1	0.828571	0.685714
2	rough	yes	b16	16	13	2	cn	7	0	0.142857	0
2	rough	yes	b16	16	13	3	am	4	1	0.342857	0.142857
2	rough	yes	b16	16	13	4	cn	7	0	0	0
2	rough	yes	b16	16	13	5	cp	1	1	0.942857	0.428571
2	rough	yes	b16	16	13	6	an	5	1	0.228571	0.0571429
2	rough	yes	b16	16	13	7	cn	7	1	0.142857	0.0285714
2	rough	yes	b16	16	13	8	cn	7	0	0	0
2	rough	yes	b16	16	13	9	cp	1	0	0	0
2	rough	yes	b16	16	13	10	cn	7	1	0.171429	0.0285714
2	rough	yes	b16	16	15	1	cp	1	1	0.685714	0.2
2	rough	yes	b16	16	15	2	cn	7	1	0.685714	0.171429
2	rough	yes	b16	16	15	3	cp	1	1	0.771429	0.342857
2	rough	yes	b16	16	15	4	cn	7	0	0	0
2	rough	yes	b16	16	15	5	an	5	1	0.942857	0.228571
2	rough	yes	b16	16	15	6	cn	7	1	0.4	0.0285714
2	rough	yes	b16	16	15	7	cn	7	0	0	0
2	rough	yes	b16	16	15	8	cp	1	1	0.714286	0.114286
2	rough	yes	b16	16	15	9	ap	3	1	0.4	0.228571
2	rough	no	m17	17	1	1	cp	1	1	0.314286	0.257143
2	rough	no	m17	17	1	2	cn	7	1	0.0857143	0.0285714
2	rough	no	m17	17	1	3	cp	1	1	0.171429	0.114286
2	rough	no	m17	17	1	4	cn	7	1	0.0857143	0.0285714
2	rough	no	m17	17	1	5	cp	1	1	0.228571	0.142857
2	rough	no	m17	17	1	6	cn	7	0	0	0
2	rough	no	m17	17	1	7	an	5	1	0.371429	0.285714
2	rough	no	m17	17	1	8	cp	1	1	0.228571	0.114286
2	rough	no	m17	17	1	9	cn	7	1	0.0857143	0.0285714
2	rough	no	m17	17	2	1	cp	1	1	0.971429	0.942857
2	rough	no	m17	17	2	2	cn	7	1	0.0857143	0.0285714
2	rough	no	m17	17	2	3	cp	1	1	0.171429	0.114286
2	rough	no	m17	17	2	4	cn	7	0	0	0
2	rough	no	m17	17	2	5	ap	3	0	0	0
2	rough	no	m17	17	2	6	cn	7	1	0.114286	0.0285714
2	rough	no	m17	17	2	7	cn	7	0	0.0285714	0
2	rough	no	m17	17	2	8	cp	1	0	0	0
2	rough	no	m17	17	3	1	cp	1	1	0.685714	0.371429
2	rough	no	m17	17	3	2	cn	7	1	0.0857143	0.0285714
2	rough	no	m17	17	3	3	cp	1	0	0	0
2	rough	no	m17	17	3	4	cp	1	1	0.2	0.142857
2	rough	no	m17	17	3	5	cn	7	0	0	0
2	rough	no	m17	17	3	6	am	4	0	0	0
2	rough	no	m17	17	3	7	cn	7	0	0	0
2	rough	no	m17	17	3	8	cp	1	1	0.457143	0.342857
2	rough	no	m17	17	3	9	an	5	1	0.257143	0.171429
2	rough	no	m17	17	3	10	cn	7	1	0.114286	0.0285714
2	rough	no	m17	17	4	1	cp	1	1	0.971429	0.942857
2	rough	no	m17	17	4	2	cn	7	1	0.228571	0.114286
2	rough	no	m17	17	4	3	cp	1	0	0	0
2	rough	no	m17	17	4	4	cn	7	0	0	0
2	rough	no	m17	17	4	5	cp	1	1	0.314286	0.257143
2	rough	no	m17	17	4	6	am	4	0	0	0
2	rough	no	m17	17	4	7	cn	7	0	0	0
2	rough	no	m17	17	4	8	cp	1	1	0.257143	0.2
2	rough	no	m17	17	4	9	ap	3	1	0.2	0.142857
2	rough	yes	m17	17	5	1	cp	1	1	0.942857	0.914286
2	rough	yes	m17	17	5	2	cn	7	0	0	0
2	rough	yes	m17	17	5	3	an	5	0	0	0
2	rough	yes	m17	17	5	4	cn	7	1	0.0857143	0.0285714
2	rough	yes	m17	17	5	5	cn	7	1	0.0857143	0.0285714
2	rough	yes	m17	17	5	6	cn	7	0	0	0
2	rough	yes	m17	17	5	7	cp	1	1	0.257143	0.142857
2	rough	yes	m17	17	5	8	ap	3	1	0.2	0.114286
2	rough	yes	m17	17	5	9	cn	7	1	0.0857143	0.0285714
2	rough	yes	m17	17	6	1	cp	1	0	0	0
2	rough	yes	m17	17	6	2	cp	1	0	0	0
2	rough	yes	m17	17	6	3	cp	1	1	0.2	0.114286
2	rough	yes	m17	17	6	4	cn	7	0	0	0
2	rough	yes	m17	17	6	5	ap	3	1	0.257143	0.2
2	rough	yes	m17	17	6	6	cn	7	1	0.0857143	0.0285714
2	rough	yes	m17	17	11	1	cp	1	1	0.171429	0.142857
2	rough	yes	m17	17	11	2	cn	7	0	0	0
2	rough	yes	m17	17	11	3	am	4	1	0.6	0.457143
2	rough	yes	m17	17	11	4	cn	7	0	0	0
2	rough	yes	m17	17	11	5	cp	1	1	0.257143	0.171429
2	rough	yes	m17	17	11	6	an	5	0	0	0
2	rough	yes	m17	17	11	7	cn	7	1	0.0857143	0.0285714
2	rough	yes	m17	17	11	8	cn	7	0	0	0
2	rough	yes	m17	17	11	9	cp	1	0	0	0
2	rough	yes	m17	17	11	10	cn	7	0	0	0
2	rough	yes	m17	17	11	11	cp	1	0	0	0
2	rough	yes	m17	17	12	1	cp	1	1	0.6	0.371429
2	rough	yes	m17	17	12	2	cn	7	0	0	0
2	rough	yes	m17	17	12	3	cp	1	1	0.342857	0.228571
2	rough	yes	m17	17	12	4	am	4	0	0	0
2	minimal	yes	b14	14	3	1	cp	1	1	0.971429	0.942857
2	minimal	yes	b14	14	3	2	cn	7	1	0.285714	0.0285714
2	minimal	yes	b14	14	3	3	cp	1	1	0.228571	0.0857143
2	minimal	yes	b14	14	3	4	cn	7	0	0	0
2	minimal	yes	b14	14	3	5	ap	3	0	0	0
2	minimal	yes	b14	14	3	6	cn	7	0	0	0
2	minimal	yes	b14	14	3	7	cp	1	0	0	0
2	minimal	yes	b14	14	3	8	cn	7	0	0	0
2	minimal	yes	b14	14	3	9	cp	1	1	0.514286	0.457143
2	minimal	yes	b14	14	3	10	an	5	0	0	0
2	minimal	yes	b14	14	3	11	cn	7	0	0	0
2	minimal	yes	b14	14	3	12	cp	1	1	0.4	0.342857
2	minimal	yes	b14	14	3	13	am	4	0	0	0
2	minimal	yes	b14	14	4	1	cp	1	1	0.257143	0.228571
2	minimal	yes	b14	14	4	2	cn	7	0	0	0
2	minimal	yes	b14	14	4	3	am	4	0	0	0
2	minimal	yes	b14	14	4	4	cn	7	0	0	0
2	minimal	yes	b14	14	4	5	cp	1	0	0	0
2	minimal	yes	b14	14	4	6	cn	7	0	0	0
2	minimal	yes	b14	14	4	7	cp	1	0	0	0
2	minimal	yes	b14	14	4	8	cn	7	0	0	0
2	minimal	yes	b14	14	4	9	cp	1	1	0.428571	0.314286
2	minimal	yes	b14	14	4	10	ap	3	0	0	0
2	minimal	yes	b14	14	4	11	cp	1	1	0.457143	0.314286
2	minimal	yes	b14	14	4	12	cn	7	0	0.0285714	0
2	minimal	yes	b14	14	4	13	an	5	0	0	0
2	minimal	no	b14	14	5	1	cp	1	1	0.971429	0.942857
2	minimal	no	b14	14	5	2	cn	7	1	0.114286	0.0571429
2	minimal	no	b14	14	5	3	cp	1	0	0	0
2	minimal	no	b14	14	5	4	cp	1	1	0.857143	0.771429
2	minimal	no	b14	14	5	5	cn	7	0	0	0
2	minimal	no	b14	14	5	6	an	5	0	0.114286	0
2	minimal	no	b14	14	5	7	cn	7	0	0.2	0
2	minimal	no	b14	14	5	8	cp	1	1	0.771429	0.657143
2	minimal	no	b14	14	5	9	am	4	0	0	0
2	minimal	no	b14	14	5	10	cn	7	0	0	0
2	minimal	no	b14	14	5	11	cp	1	1	0.342857	0.228571
2	minimal	no	b14	14	5	12	ap	3	0	0	0
2	minimal	no	b14	14	6	1	cp	1	1	0.971429	0.628571
2	minimal	no	b14	14	6	2	cn	7	0	0	0
2	minimal	no	b14	14	6	3	ap	3	0	0.114286	0
2	minimal	no	b14	14	6	4	cn	7	0	0	0
2	minimal	no	b14	14	6	5	cp	1	1	0.971429	0.514286
2	minimal	no	b14	14	6	6	an	5	1	0.285714	0.171429
2	minimal	no	b14	14	6	7	cp	1	1	0.942857	0.571429
2	minimal	no	b14	14	6	8	cn	7	0	0	0
2	minimal	no	b14	14	6	9	am	4	0	0	0
2	gentle	yes	m12	12	1	1	cp	1	1	0.314286	0.257143
2	gentle	yes	m12	12	1	2	cn	7	0	0.0285714	0
2	gentle	yes	m12	12	1	3	ap	3	0	0	0
2	gentle	yes	m12	12	1	4	cn	7	0	0	0
2	gentle	yes	m12	12	1	5	cp	1	0	0.0285714	0
2	gentle	yes	m12	12	1	6	cn	7	0	0	0
2	gentle	yes	m12	12	1	7	cp	1	0	0	0
2	gentle	yes	m12	12	1	8	cn	7	0	0.0285714	0
2	gentle	yes	m12	12	1	9	cp	1	0	0	0
2	gentle	yes	m12	12	2	1	cp	1	1	0.457143	0.4
2	gentle	yes	m12	12	2	2	cn	7	0	0	0
2	gentle	yes	m12	12	2	3	an	5	0	0	0
2	gentle	yes	m12	12	2	4	cp	1	0	0.0571429	0
2	gentle	yes	m12	12	2	5	cp	1	1	0.0571429	0.0285714
2	gentle	yes	m12	12	2	6	cn	7	0	0.0285714	0
2	gentle	yes	m12	12	2	7	am	4	1	0.0555556	0.0277778
2	gentle	yes	m12	12	2	8	cn	7	1	0.0857143	0.0285714
2	gentle	yes	m12	12	2	9	cn	7	0	0	0
2	gentle	yes	m12	12	2	10	cp	1	0	0	0
2	gentle	yes	m12	12	3	1	cp	1	1	0.714286	0.342857
2	gentle	yes	m12	12	3	2	cn	7	0	0	0
2	gentle	yes	m12	12	3	3	cp	1	1	0.371429	0.314286
2	gentle	yes	m12	12	3	4	am	4	1	0.314286	0.257143
2	gentle	yes	m12	12	3	5	cn	7	0	0	0
2	gentle	yes	m12	12	3	6	cp	1	1	0.314286	0.2
2	gentle	yes	m12	12	3	7	an	5	0	0	0
2	gentle	yes	m12	12	3	8	cn	7	1	0.0571429	0.0285714
2	gentle	yes	m12	12	3	9	cn	7	0	0	0
2	gentle	yes	m12	12	3	10	cp	1	0	0.0285714	0
2	gentle	yes	m12	12	3	11	cn	7	0	0	0
2	gentle	yes	m12	12	3	12	cp	1	0	0	0
2	gentle	yes	m12	12	6	1	cp	1	1	0.942857	0.457143
2	gentle	yes	m12	12	6	2	cn	7	0	0.171429	0
2	gentle	yes	m12	12	6	3	cp	1	0	0	0
2	gentle	yes	m12	12	6	4	cn	7	0	0	0
2	gentle	yes	m12	12	6	5	cp	1	0	0	0
2	gentle	yes	m12	12	6	6	cn	7	0	0	0
2	gentle	yes	m12	12	6	7	cp	1	1	0.4	0.257143
2	gentle	yes	m12	12	6	8	ap	3	0	0.0857143	0
2	gentle	no	m12	12	7	1	cp	1	1	0.971429	0.228571
2	gentle	no	m12	12	7	2	cn	7	0	0.0571429	0
2	gentle	no	m12	12	7	3	am	4	0	0	0
2	gentle	no	m12	12	7	4	cp	1	1	0.6	0.2
2	gentle	no	m12	12	7	5	cn	7	1	0.0857143	0.0285714
2	gentle	no	m12	12	7	6	cp	1	1	0.514286	0.257143
2	gentle	no	m12	12	7	7	cn	7	1	0.657143	0.0285714
2	gentle	no	m12	12	7	8	cp	1	0	0	0
2	gentle	no	m12	12	10	1	cp	1	1	0.971429	0.942857
2	gentle	no	m12	12	10	2	cn	7	0	0.0285714	0
2	gentle	no	m12	12	10	3	ap	3	1	0.314286	0.257143
2	gentle	no	m12	12	10	4	cn	7	1	0.0857143	0.0285714
2	gentle	no	m12	12	10	5	cn	7	0	0	0
2	gentle	no	m12	12	10	6	cp	1	0	0	0
2	gentle	no	m12	12	10	7	cn	7	0	0	0
2	gentle	no	m12	12	10	8	cp	1	0	0.0285714	0
2	gentle	no	m12	12	11	1	cp	1	1	0.971429	0.8
2	gentle	no	m12	12	11	2	cn	7	0	0	0
2	gentle	no	m12	12	11	3	an	5	1	0.342857	0.2
2	gentle	no	m12	12	11	4	cn	7	0	0.285714	0
2	gentle	no	m12	12	11	5	cp	1	0	0.0285714	0
2	gentle	no	m12	12	11	6	cn	7	0	0	0
2	gentle	no	m12	12	11	7	cp	1	1	0.4	0.342857
2	gentle	no	m12	12	11	8	am	4	1	0.285714	0.228571
2	gentle	no	m12	12	11	9	cn	7	0	0	0
2	gentle	no	m12	12	11	10	cp	1	1	0.257143	0.2
2	gentle	no	m12	12	11	11	ap	3	0	0	0
2	gentle	no	m12	12	13	1	cp	1	1	0.685714	0.514286
2	gentle	no	m12	12	13	2	cn	7	0	0	0
2	gentle	no	m12	12	13	3	cp	1	1	0.571429	0.257143
2	gentle	no	m12	12	13	4	an	5	0	0	0
2	minimal	no	m13	13	1	1	cp	1	1	0.571429	0.314286
2	minimal	no	m13	13	1	2	cn	7	0	0	0
2	minimal	no	m13	13	1	3	ap	3	0	0	0
2	minimal	no	m13	13	1	4	cn	7	0	0	0
2	minimal	no	m13	13	1	5	cp	1	0	0	0
2	minimal	no	m13	13	1	6	cn	7	0	0	0
2	minimal	no	m13	13	1	7	cp	1	0	0	0
2	minimal	no	m13	13	1	8	cn	7	0	0	0
2	minimal	no	m13	13	1	9	cp	1	1	0.4	0.285714
2	minimal	no	m13	13	1	10	am	4	0	0	0
2	minimal	no	m13	13	1	11	cn	7	0	0.114286	0
2	minimal	no	m13	13	1	12	cp	1	0	0	0
2	minimal	no	m13	13	2	1	cp	1	1	0.971429	0.514286
2	minimal	no	m13	13	2	2	cn	7	0	0	0
2	minimal	no	m13	13	2	3	am	4	0	0	0
2	minimal	no	m13	13	2	4	cn	7	0	0	0
2	minimal	no	m13	13	2	5	cp	1	0	0	0
2	minimal	no	m13	13	2	6	cn	7	0	0	0
2	minimal	no	m13	13	2	7	cp	1	0	0	0
2	minimal	no	m13	13	2	8	cn	7	0	0	0
2	minimal	no	m13	13	2	9	cp	1	1	0.4	0.285714
2	minimal	no	m13	13	2	10	an	5	0	0	0
2	minimal	no	m13	13	2	11	cn	7	1	0.228571	0.0571429
2	minimal	no	m13	13	3	1	cp	1	1	0.971429	0.628571
2	minimal	no	m13	13	3	2	cn	7	0	0	0
2	minimal	no	m13	13	3	3	an	5	0	0	0
2	minimal	no	m13	13	3	4	cn	7	0	0	0
2	minimal	no	m13	13	3	5	cp	1	0	0	0
2	minimal	no	m13	13	3	6	cn	7	0	0	0
2	minimal	no	m13	13	3	7	cp	1	0	0	0
2	minimal	no	m13	13	3	8	cn	7	1	0.114286	0.0285714
2	minimal	no	m13	13	4	1	cp	1	1	0.485714	0.342857
2	minimal	no	m13	13	4	2	cn	7	0	0.114286	0
2	minimal	no	m13	13	4	3	cp	1	1	0.971429	0.628571
2	minimal	no	m13	13	4	4	ap	3	0	0	0
2	minimal	yes	m13	13	5	1	cp	1	0	0	0
2	minimal	yes	m13	13	5	2	cp	1	0	0	0
2	minimal	yes	m13	13	5	3	cp	1	1	0.342857	0.285714
2	minimal	yes	m13	13	5	4	cn	7	0	0	0
2	minimal	yes	m13	13	5	5	ap	3	1	0.428571	0.314286
2	minimal	yes	m13	13	5	6	cn	7	1	0.0857143	0.0285714
2	minimal	yes	m13	13	6	1	cp	1	1	0.485714	0.342857
2	minimal	yes	m13	13	6	2	cn	7	0	0.0571429	0
2	minimal	yes	m13	13	6	3	an	5	0	0	0
2	minimal	yes	m13	13	6	4	cn	7	0	0	0
2	minimal	yes	m13	13	6	5	cp	1	1	0.571429	0.314286
2	minimal	yes	m13	13	6	6	am	4	0	0	0
2	minimal	yes	m13	13	6	7	cn	7	0	0	0
2	minimal	yes	m13	13	6	8	cp	1	0	0	0
2	minimal	yes	m13	13	6	9	cn	7	0	0.142857	0
2	minimal	yes	m13	13	6	10	cp	1	0	0	0
2	minimal	yes	m13	13	6	11	cn	7	0	0	0
2	minimal	yes	m13	13	6	12	cp	1	0	0	0
2	minimal	yes	m13	13	7	1	cp	1	1	0.342857	0.2
2	minimal	yes	m13	13	7	2	cn	7	0	0	0
2	minimal	yes	m13	13	7	3	am	4	0	0	0
2	minimal	yes	m13	13	7	4	cn	7	0	0	0
2	minimal	yes	m13	13	7	5	cp	1	0	0	0
2	minimal	yes	m13	13	7	6	cn	7	0	0	0
2	minimal	yes	m13	13	7	7	cp	1	0	0	0
2	minimal	yes	m13	13	7	8	cn	7	0	0.0285714	0
2	minimal	yes	m13	13	7	9	cp	1	1	0.628571	0.257143
2	minimal	yes	m13	13	7	10	an	5	0	0	0
2	minimal	yes	m13	13	7	11	cn	7	0	0	0
2	minimal	yes	m13	13	7	12	cp	1	0	0	0
2	minimal	yes	m13	13	9	1	cp	1	1	0.4	0.257143
2	minimal	yes	m13	13	9	2	cn	7	0	0	0
2	minimal	yes	m13	13	9	3	cp	1	0	0	0
2	minimal	yes	m13	13	9	4	cn	7	0	0	0
2	minimal	yes	m13	13	9	5	cp	1	0	0	0
2	minimal	yes	m13	13	9	6	cn	7	0	0	0
2	minimal	yes	m13	13	9	7	cp	1	1	0.942857	0.371429
2	minimal	yes	m13	13	9	8	ap	3	0	0	0
2	gentle	no	l10	10	1	1	cp	1	1	0.971429	0.942857
2	gentle	no	l10	10	1	2	cn	7	0	0	0
2	gentle	no	l10	10	1	3	ap	3	1	0.971429	0.742857
2	gentle	no	l10	10	1	4	cn	7	0	0	0
2	gentle	no	l10	10	1	5	cp	1	1	0.371429	0.285714
2	gentle	no	l10	10	1	6	am	4	1	0.371429	0.342857
2	gentle	no	l10	10	1	7	cn	7	1	0.142857	0.0285714
2	gentle	no	l10	10	1	8	cn	7	1	0.0857143	0.0285714
2	gentle	no	l10	10	1	9	cn	7	0	0	0
2	gentle	no	l10	10	1	10	cp	1	1	0.314286	0.0857143
2	gentle	no	l10	10	1	11	an	5	0	0	0
2	gentle	no	l10	10	3	1	cp	1	1	0.571429	0.371429
2	gentle	no	l10	10	3	2	cn	7	1	0.114286	0.0571429
2	gentle	no	l10	10	3	3	cp	1	1	0.485714	0.257143
2	gentle	no	l10	10	3	4	cn	7	0	0	0
2	gentle	no	l10	10	3	5	am	4	1	0.485714	0.4
2	gentle	no	l10	10	3	6	cp	1	1	0.314286	0.228571
2	gentle	no	l10	10	3	7	cn	7	0	0	0
2	gentle	no	l10	10	3	8	an	5	1	0.371429	0.285714
2	gentle	no	l10	10	3	9	cn	7	1	0.2	0.0285714
2	gentle	no	l10	10	3	10	cn	7	1	0.228571	0.171429
2	gentle	no	l10	10	4	1	cp	1	1	0.971429	0.371429
2	gentle	no	l10	10	4	2	cn	7	1	0.428571	0.0571429
2	gentle	no	l10	10	4	3	cp	1	0	0.0285714	0
2	gentle	no	l10	10	4	4	cn	7	0	0.485714	0
2	gentle	no	l10	10	4	5	cp	1	1	0.542857	0.228571
2	gentle	no	l10	10	4	6	ap	3	1	0.457143	0.314286
2	gentle	yes	l10	10	9	1	cp	1	1	0.971429	0.457143
2	gentle	yes	l10	10	9	2	cn	7	0	0	0
2	gentle	yes	l10	10	9	3	an	5	1	0.457143	0.314286
2	gentle	yes	l10	10	9	4	cn	7	0	0	0
2	gentle	yes	l10	10	9	5	cp	1	1	0.342857	0.285714
2	gentle	yes	l10	10	9	6	ap	3	1	0.0857143	0.0285714
2	gentle	yes	l10	10	9	7	cp	1	1	0.285714	0.228571
2	gentle	yes	l10	10	9	8	cn	7	0	0.0571429	0
2	gentle	yes	l10	10	9	9	am	4	0	0	0
2	gentle	yes	l10	10	11	1	cp	1	1	0.971429	0.685714
2	gentle	yes	l10	10	11	2	cn	7	0	0	0
2	gentle	yes	l10	10	11	3	ap	3	1	0.571429	0.4
2	gentle	yes	l10	10	11	4	cn	7	1	0.142857	0.0571429
2	gentle	yes	l10	10	11	5	cn	7	1	0.142857	0.0571429
2	gentle	yes	l10	10	11	6	cn	7	1	0.285714	0.0571428
2	gentle	yes	l10	10	13	1	cp	1	1	0.971429	0.314286
2	gentle	yes	l10	10	13	2	cn	7	1	0.571429	0.0571428
2	gentle	yes	l10	10	13	3	cn	7	1	0.285714	0.0857143
2	gentle	yes	l10	10	13	4	cn	7	0	0	0
2	gentle	yes	l10	10	13	5	cp	1	1	0.314286	0.2
2	gentle	yes	l10	10	13	6	an	5	0	0.142857	0
2	gentle	yes	l10	10	13	7	cn	7	1	0.114286	0.0285714
2	gentle	yes	l10	10	14	1	cp	1	1	0.542857	0.257143
2	gentle	yes	l10	10	14	2	cn	7	0	0.0285714	0
2	gentle	yes	l10	10	14	3	cp	1	1	0.514286	0.314286
2	gentle	yes	l10	10	14	4	am	4	1	0.542857	0.114286
2	gentle	yes	l11	11	1	1	cp	1	0	0	0
2	gentle	yes	l11	11	1	2	cp	1	0	0	0
2	gentle	yes	l11	11	1	3	cp	1	1	0.228571	0.171429
2	gentle	yes	l11	11	1	4	cn	7	0	0	0
2	gentle	yes	l11	11	1	5	an	5	1	0.2	0.0571429
2	gentle	yes	l11	11	1	6	cp	1	1	0.285714	0.0285714
2	gentle	yes	l11	11	2	1	cp	1	0	0	0
2	gentle	yes	l11	11	2	2	cp	1	1	0.485714	0.285714
2	gentle	yes	l11	11	2	3	cn	7	0	0.0285714	0
2	gentle	yes	l11	11	2	4	ap	3	1	0.771429	0.685714
2	gentle	yes	l11	11	2	5	cn	7	0	0	0
2	gentle	yes	l11	11	2	6	cp	1	0	0	0
2	gentle	yes	l11	11	2	7	cn	7	1	0.742857	0.142857
2	gentle	yes	l11	11	5	1	cp	1	1	0.6	0.514286
2	gentle	yes	l11	11	5	2	cn	7	0	0.171429	0
2	gentle	yes	l11	11	5	3	am	4	0	0.114286	0
2	gentle	yes	l11	11	5	4	cn	7	0	0	0
2	gentle	yes	l11	11	5	5	cp	1	1	0.714286	0.657143
2	gentle	yes	l11	11	5	6	ap	3	1	0.542857	0.428571
2	gentle	yes	l11	11	5	7	cn	7	1	0.371429	0.0285714
2	gentle	yes	l11	11	5	8	cn	7	0	0	0
2	gentle	yes	l11	11	5	9	cp	1	1	0.714286	0.628571
2	gentle	yes	l11	11	5	10	an	5	1	0.257143	0.171429
2	gentle	yes	l11	11	6	1	cp	1	1	0.514286	0.314286
2	gentle	yes	l11	11	6	2	cn	7	0	0	0
2	gentle	yes	l11	11	6	3	cp	1	0	0	0
2	gentle	yes	l11	11	6	4	cn	7	0	0	0
2	gentle	yes	l11	11	6	5	cp	1	1	0.457143	0.4
2	gentle	yes	l11	11	6	6	am	4	1	0.257143	0.0571429
2	gentle	no	l11	11	7	1	cp	1	1	0.371429	0.314286
2	gentle	no	l11	11	7	2	cn	7	0	0	0
2	gentle	no	l11	11	7	3	an	5	1	0.714286	0.228571
2	gentle	no	l11	11	7	4	cn	7	0	0.2	0
2	gentle	no	l11	11	7	5	cp	1	1	0.714286	0.485714
2	gentle	no	l11	11	7	6	ap	3	0	0	0
2	gentle	no	l11	11	7	7	cp	1	0	0	0
2	gentle	no	l11	11	7	8	cp	1	0	0	0
2	gentle	no	l11	11	7	9	cp	1	1	0.0571429	0.0285714
2	gentle	no	l11	11	7	10	cn	7	0	0	0
2	gentle	no	l11	11	7	11	am	4	1	0.485714	0.0285714
2	gentle	no	l11	11	8	1	cp	1	1	0.685714	0.457143
2	gentle	no	l11	11	8	2	cn	7	1	0.2	0.0285714
2	gentle	no	l11	11	8	3	cp	1	1	0.971429	0.657143
2	gentle	no	l11	11	8	4	cn	7	0	0.0285714	0
2	gentle	no	l11	11	8	5	ap	3	1	0.6	0.2
2	gentle	no	l11	11	8	6	cp	1	1	0.771429	0.542857
2	gentle	no	l11	11	8	7	cn	7	1	0.371429	0.0571429
2	gentle	no	l11	11	8	8	cn	7	0	0	0
2	gentle	no	l11	11	8	9	cp	1	1	0.114286	0.0857143
2	gentle	no	l11	11	8	10	an	5	1	0.457143	0.371429
2	gentle	no	l11	11	8	11	cn	7	1	0.885714	0.2
2	gentle	no	l11	11	9	1	cp	1	1	0.971429	0.457143
2	gentle	no	l11	11	10	1	cp	1	1	0.771429	0.342857
2	gentle	no	l11	11	10	2	cn	7	1	0.228571	0.114286
2	gentle	no	l11	11	10	3	cp	1	1	0.942857	0.257143
2	gentle	no	l11	11	10	4	cn	7	0	0.285714	0
2	gentle	no	l11	11	10	5	cp	1	1	0.6	0.6
2	gentle	no	l11	11	10	6	am	4	1	0.542857	0.171429
2	gentle	no	l12	12	1	1	cp	1	1	0.6	0.542857
2	gentle	no	l12	12	1	2	cn	7	0	0	0
2	gentle	no	l12	12	1	3	ap	3	0	0.114286	0
2	gentle	no	l12	12	1	4	cn	7	0	0	0
2	gentle	no	l12	12	1	5	cp	1	1	0.428571	0.371429
2	gentle	no	l12	12	1	6	an	5	0	0	0
2	gentle	no	l12	12	1	7	cn	7	0	0	0
2	gentle	no	l12	12	1	8	cp	1	1	0.4	0.342857
2	gentle	no	l12	12	1	9	am	4	1	0.4	0.285714
2	gentle	no	l12	12	2	1	cp	1	1	0.714286	0.657143
2	gentle	no	l12	12	2	2	cn	7	0	0.0571429	0
2	gentle	no	l12	12	2	3	an	5	0	0.0571429	0
2	gentle	no	l12	12	2	4	cp	1	1	0.457143	0.285714
2	gentle	no	l12	12	2	5	cn	7	1	0.314286	0.0571428
2	gentle	no	l12	12	2	6	cp	1	1	0.685714	0.485714
2	gentle	no	l12	12	2	7	cn	7	1	0.0857143	0.0285714
2	gentle	no	l12	12	2	8	cp	1	1	0.428571	0.314286
2	gentle	no	l12	12	2	9	cn	7	1	0.114286	0.0571429
2	gentle	no	l12	12	3	1	cp	1	1	0.371429	0.314286
2	gentle	no	l12	12	3	2	cn	7	1	0.114286	0.0571429
2	gentle	no	l12	12	3	3	cp	1	1	0.542857	0.485714
2	gentle	no	l12	12	3	4	cn	7	0	0.0285714	0
2	gentle	no	l12	12	3	5	am	4	0	0	0
2	gentle	no	l12	12	3	6	cn	7	0	0	0
2	gentle	no	l12	12	3	7	cp	1	0	0	0
2	gentle	no	l12	12	3	8	cn	7	1	0.0857143	0.0285714
2	gentle	no	l12	12	4	1	cp	1	1	0.457143	0.4
2	gentle	no	l12	12	4	2	cn	7	0	0	0
2	gentle	no	l12	12	4	3	cp	1	1	0.542857	0.485714
2	gentle	no	l12	12	4	4	ap	3	0	0.0571429	0
2	gentle	yes	l12	12	5	1	cp	1	1	0.4	0.285714
2	gentle	yes	l12	12	5	2	cn	7	0	0	0
2	gentle	yes	l12	12	5	3	ap	3	1	0.771429	0.742857
2	gentle	yes	l12	12	5	4	cn	7	0	0.0857143	0
2	gentle	yes	l12	12	5	5	cp	1	1	0.371429	0.314286
2	gentle	yes	l12	12	5	6	am	4	1	0.428571	0.371429
2	gentle	yes	l12	12	5	7	cp	1	1	0.542857	0.428571
2	gentle	yes	l12	12	5	8	cn	7	0	0	0
2	gentle	yes	l12	12	5	9	an	5	1	0.114286	0.0571429
2	gentle	yes	l12	12	6	1	cp	1	1	0.342857	0.257143
2	gentle	yes	l12	12	6	2	cn	7	0	0	0
2	gentle	yes	l12	12	6	3	am	4	1	0.142857	0.0857143
2	gentle	yes	l12	12	6	4	cn	7	0	0	0
2	gentle	yes	l12	12	6	5	cp	1	1	0.285714	0.228571
2	gentle	yes	l12	12	6	6	an	5	0	0	0
2	gentle	yes	l12	12	6	7	cn	7	0	0	0
2	gentle	yes	l12	12	6	8	cp	1	1	0.342857	0.285714
2	gentle	yes	l12	12	6	9	ap	3	1	0.171429	0.114286
2	minimal	no	l15	15	1	1	cp	1	1	0.4	0.314286
2	minimal	no	l15	15	1	2	cn	7	1	0.314286	0.0285714
2	minimal	no	l15	15	1	3	cp	1	0	0	0
2	minimal	no	l15	15	1	4	cp	1	1	0.857143	0.371429
2	minimal	no	l15	15	1	5	cn	7	0	0.257143	0
2	minimal	no	l15	15	1	6	am	4	1	0.285714	0.228571
2	minimal	no	l15	15	1	7	cn	7	1	0.114286	0.0285714
2	minimal	no	l15	15	2	1	cp	1	1	0.828571	0.6
2	minimal	no	l15	15	2	2	cn	7	0	0	0
2	minimal	no	l15	15	2	3	ap	3	1	0.162791	0.0697674
2	minimal	no	l15	15	2	4	cn	7	0	0	0
2	minimal	no	l15	15	2	5	cp	1	0	0	0
2	minimal	no	l15	15	2	6	cn	7	0	0	0
2	minimal	no	l15	15	2	7	cp	1	0	0	0
2	minimal	no	l15	15	2	8	cn	7	0	0.0571429	0
2	minimal	no	l15	15	2	9	cp	1	0	0	0
2	minimal	no	l15	15	3	1	cp	1	1	0.542857	0.457143
2	minimal	no	l15	15	3	2	cn	7	0	0	0
2	minimal	no	l15	15	3	3	an	5	0	0.142857	0
2	minimal	no	l15	15	3	4	cn	7	0	0.342857	0
2	minimal	no	l15	15	3	5	cp	1	0	0	0
2	minimal	no	l15	15	3	6	cn	7	1	0.114286	0.0285714
2	minimal	no	l15	15	3	7	cn	7	0	0	0
2	minimal	no	l15	15	3	8	cp	1	0	0	0
2	minimal	no	l15	15	4	1	cp	1	1	0.971429	0.942857
2	minimal	no	l15	15	4	2	cn	7	0	0.0857143	0
2	minimal	no	l15	15	4	3	cp	1	1	0.26	0.2
2	minimal	no	l15	15	4	4	ap	3	0	0.0857143	0
2	minimal	no	l15	15	4	5	cn	7	0	0	0
2	minimal	no	l15	15	4	6	cp	1	0	0	0
2	minimal	no	l15	15	4	7	cn	7	0	0	0
2	minimal	no	l15	15	4	8	cp	1	1	0.485714	0.428571
2	minimal	no	l15	15	4	9	an	5	1	0.514286	0.4
2	minimal	no	l15	15	4	10	cn	7	0	0	0
2	minimal	no	l15	15	4	11	cp	1	1	0.163265	0.102041
2	minimal	no	l15	15	4	12	am	4	1	0.714286	0.657143
2	minimal	yes	l15	15	6	1	cp	1	1	0.371429	0.228571
2	minimal	yes	l15	15	6	2	cn	7	0	0	0
2	minimal	yes	l15	15	6	3	an	5	0	0	0
2	minimal	yes	l15	15	6	4	cn	7	1	0.0857143	0.0285714
2	minimal	yes	l15	15	6	5	cn	7	1	0.2	0.0285714
2	minimal	yes	l15	15	6	6	cn	7	1	0.0857143	0.0285714
2	minimal	yes	l15	15	8	1	cp	1	1	0.234043	0.170213
2	minimal	yes	l15	15	8	2	cn	7	0	0	0
2	minimal	yes	l15	15	8	3	am	4	0	0.285714	0
2	minimal	yes	l15	15	8	4	cn	7	1	0.0833333	0.0277778
2	minimal	yes	l15	15	8	5	cn	7	0	0	0
2	minimal	yes	l15	15	8	6	cp	1	1	0.285714	0.114286
2	minimal	yes	l15	15	8	7	an	5	0	0	0
2	minimal	yes	l15	15	8	8	cn	7	0	0.0285714	0
2	minimal	yes	l15	15	8	9	cp	1	1	0.257143	0.171429
2	minimal	yes	l15	15	8	10	ap	3	0	0.2	0
2	minimal	yes	l15	15	9	1	cp	1	1	0.685714	0.571429
2	minimal	yes	l15	15	9	2	cn	7	0	0	0
2	minimal	yes	l15	15	9	3	ap	3	0	0	0
2	minimal	yes	l15	15	9	4	cn	7	0	0	0
2	minimal	yes	l15	15	9	5	cp	1	0	0	0
2	minimal	yes	l15	15	9	6	cn	7	0	0.2	0
2	minimal	yes	l15	15	9	7	cp	1	1	0.438596	0.245614
2	minimal	yes	l15	15	9	8	am	4	1	0.371429	0.228571
2	rough	yes	l17	17	1	1	cp	1	1	0.0857143	0.0285714
2	rough	yes	l17	17	1	2	cp	1	1	0.228571	0.114286
2	rough	yes	l17	17	1	3	cn	7	0	0.0285714	0
2	rough	yes	l17	17	1	4	ap	3	0	0.0571429	0
2	rough	yes	l17	17	1	5	cn	7	1	0.2	0.0285714
2	rough	yes	l17	17	1	6	cn	7	0	0	0
2	rough	yes	l17	17	1	7	cp	1	0	0	0
2	rough	yes	l17	17	2	1	cp	1	1	0.457143	0.257143
2	rough	yes	l17	17	2	2	cn	7	0	0	0
2	rough	yes	l17	17	2	3	am	4	0	0	0
2	rough	yes	l17	17	2	4	cp	1	1	0.742857	0.485714
2	rough	yes	l17	17	2	5	cn	7	0	0	0
2	rough	yes	l17	17	2	6	an	5	0	0	0
2	rough	yes	l17	17	2	7	cn	7	0	0.0285714	0
2	rough	yes	l17	17	2	8	cp	1	0	0	0
2	rough	yes	l17	17	2	9	cn	7	1	0.142857	0.0285714
2	rough	yes	l17	17	2	10	cn	7	0	0	0
2	rough	yes	l17	17	2	11	cp	1	1	0.657143	0.571429
2	rough	yes	l17	17	2	12	ap	3	0	0	0
2	rough	yes	l17	17	5	1	cp	1	1	0.571429	0.2
2	rough	yes	l17	17	5	2	cn	7	0	0	0
2	rough	yes	l17	17	5	3	cp	1	1	0.428571	0.314286
2	rough	yes	l17	17	5	4	an	5	0	0	0
2	rough	yes	l17	17	5	5	cp	1	1	0.4	0.314286
2	rough	yes	l17	17	5	6	am	4	0	0.114286	0
2	rough	no	l17	17	6	1	cp	1	1	0.828571	0.714286
2	rough	no	l17	17	6	2	cn	7	0	0	0
2	rough	no	l17	17	6	3	ap	3	1	0.222222	0.0277778
2	rough	no	l17	17	6	4	cn	7	0	0.0857143	0
2	rough	no	l17	17	6	5	cp	1	0	0	0
2	rough	no	l17	17	6	6	cn	7	0	0	0
2	rough	no	l17	17	6	7	cp	1	0	0	0
2	rough	no	l17	17	6	8	cn	7	0	0	0
2	rough	no	l17	17	6	9	cp	1	1	0.914286	0.542857
2	rough	no	l17	17	6	10	am	4	0	0	0
2	rough	no	l17	17	6	11	cn	7	1	0.171429	0.0285714
2	rough	no	l17	17	7	1	cp	1	1	0.971429	0.6
2	rough	no	l17	17	7	2	cn	7	0	0	0
2	rough	no	l17	17	7	3	am	4	0	0.228571	0
2	rough	no	l17	17	7	4	cn	7	0	0	0
2	rough	no	l17	17	7	5	cp	1	1	0.342857	0.171429
2	rough	no	l17	17	7	6	ap	3	0	0	0
2	rough	no	l17	17	7	7	cn	7	0	0	0
2	rough	no	l17	17	7	8	cp	1	1	0.857143	0.314286
2	rough	no	l17	17	7	9	an	5	0	0	0
2	rough	no	l17	17	8	1	cp	1	1	0.971429	0.742857
2	rough	no	l17	17	8	2	cn	7	0	0.257143	0
2	rough	no	l17	17	8	3	an	5	0	0	0
